# Supplementary material for: Integrative GWAS and transcriptomic analyses identify candidate genes associated with oil content and fatty acid composition in safflower
Source: BMC Plant Biol. 2026 Jan 29;26:372. doi: 10.1186/s12870-025-08024-1 (PMC12930970; doi:10.1186/s12870-025-08024-1)
Supplement: Supplementary file 3 — Supplementary Material 3 [file 12870_2025_8024_MOESM3_ESM.xlsx]

## Sheet: Table S1
Table S1. Origin and Oil Composition of the Studied Genotypes
ID	origin	oil content (%)	Myristic acid	Palmitic acid	Stearic acid	Oleic acid	Vaccenic acid	Linoleic acid	Eicisenoic acid	oil yield (Kg/ha)	Seed_yield (Kg/ha)
CT1_IR	Iran	30.2	0.13434	6.32904	2.10612	10.4308	0.60132	79.8144	0.24745	745.94	247
CT2_IR	Iran	33.6	0.14243	7.53286	2.4081	10.8067	0.70514	78.4047	0	1663.54	495.1
CT3_IR	Iran	29	0.18669	7.3761	3.05067	12.8057	0.72664	0	0.14894	1395.48	481.2
CT4_IR	Iran	27.3	0.00621	0.28916	0.28916	0.45419	0.02138	3.09872	0.02164	793.747	290.75
CT5_IR	Iran	34.6	0.12128	6.89206	2.43555	12.2336	0.72332	0	0.47874	702.38	203
CT6_AF	Afghanistan	25.4	0.13943	7.53114	2.48588	15.6132	0.47993	73.2327	0.5177	633.857	249.55
CT7_KU	Kuwait	36.2	0.16964	7.03496	2.38364	8.82491	0.73462	80.5629	0.28938	1611.44	445.15
CT8_USA	U.S.A.	35.2	0.13811	7.26633	2.69234	9.34977	0.66519	79.6294	0.25887	1365.41	387.9
CT9_IR	Iran	25.7	0.10923	6.94975	2.45743	11.1799	2.45743	78.2926	0.27004	763.547	297.1
CT10_USA	U.S.A.	28.7	0.13535	6.87123	3.48077	9.31505	0.53226	79.27	0.39531	637.283	222.05
CT11_SP	Spain	32.2	0.14736	7.63233	3.14571	9.12815	0.66923	78.9613	0.3159	1539.97	478.25
CT12_IR	Iran	24.7	0.10663	6.32041	3.02282	13.9918	0.56944	75.4923	0.49664	785.707	318.1
CT13_CZ	Czech	30	0.13077	6.95669	3.99225	9.91383	0.47173	78.1593	0.37545	763.35	254.45
CT14_IR	Iran	35.8	0.13281	6.63034	2.54103	7.81588	0.69956	81.8769	0.30351	1103.53	308.25
CT15_IR	Iran	26.8	0.1414	6.95914	2.79019	8.2367	0.63628	80.9306	0.30565	2201.89	821.6
CT16_IR	Iran	30.1	0.14202	7.04595	2.89599	10.7077	0.68853	78.1903	0.32953	2053.57	682.25
CT18_IR	Iran	30.3	0.15494	7.63198	3.00336	15.4744	0.59214	72.7003	0.44288	1183.06	390.45
CT19_USA	U.S.A.	27.9	0.16896	7.73045	5.63048	11.0159	0.37599	74.4966	0.58161	750.091	268.85
CT20_IR	Iran	28.4	0.14286	6.96934	2.15252	10.5596	0.72729	79.0514	0.39699	361.816	127.4
CT21_IR	Iran	33.6	0.1346	6.59647	2.44269	9.91678	0.69902	79.8575	0.35296	1037.4	308.75
CT22_IR	Iran	30	0.1159	7.55785	4.28637	10.6803	0.43466	76.5477	0.37724	1289.25	429.75
CT23_IR	Iran	30.3	0.11531	6.31079	2.61042	14.0406	0.68483	75.9007	0.33735	1015.81	335.25
CT24_IR	Iran	17.9	0.11774	7.31245	2.60938	14.0025	0.64713	74.8013	0.50944	403.018	225.15
CT26_CA	Canada	33.6	0.20247	8.4104	2.71647	10.7132	0.5588	76.7078	0.69087	1277.47	380.2
CT27_SY	Syria	29	0.13307	6.45518	2.41259	10.8197	0.73049	78.91	0.53904	962.365	331.85
CT28_CY	Cyprus	24	0.10645	6.37279	2.78899	14.2781	0.64618	75.4727	0.33482	482.64	201.1
CT29_IR	Iran	28.8	0.11345	6.79972	2.89147	11.6782	0.60107	77.5807	0.33547	989.712	343.65
CT31_IR	Iran	27.1	0.15105	7.16128	2.50936	9.30664	0.68934	79.742	0.4403	1249.31	461
CT32_TU	Turkey	28.2	0.17632	6.59599	2.38702	11.9482	0.49927	77.9088	0.48441	862.779	305.95
CT33_IR	Iran	27.1	0.00445	0.00445	0.14349	0.41224	0.02977	3.52299	0.02594	1343.21	495.65
CT34_IR	Iran	31.7	0.12713	6.49102	2.72735	12.2877	0.60826	77.4413	0.31726	923.738	291.4
CT35_IR	Iran	29.2	0.22913	6.78956	2.83675	11.5018	0.56461	77.5217	0.5565	1864.57	638.55
CT36_IR	Iran	28.7	0.11644	6.50258	2.61082	10.2445	0.58101	79.6082	0.33649	1965.23	684.75
CT37_IR	Iran	31	0.15079	6.70108	2.33154	9.84614	0.74301	79.8961	0.17584	946.585	305.35
CT38_IR	India	31.4	0.149	6.91871	2.37987	10.1721	0.83578	79.3687	0.17584	2391.74	761.7
CT40_IR	Iran	33.2	0.13848	7.20658	3.31331	9.67908	0.54003	78.726	0.39649	1410.34	424.8
CT41_IR	Iran	27.8	0.12202	6.71573	2.55029	14.7157	0.66773	74.9132	0.31531	876.673	315.35
CT42_USA	U.S.A.	31	0.12575	6.94789	2.72297	7.49182	0.79667	81.6116	0.30327	1916.11	618.1
CT43_IR	Iran	26.5	0.13489	7.39288	3.8764	12.3722	0.54448	75.1941	0.48503	1615.04	609.45
CT44_IR	Iran	31	0.13406	7.21555	3.13623	12.4666	0.67008	75.0124	1.36506	970.3	313
CT45_IR	Iran	28.9	0.11892	6.16078	2.43753	10.1105	0.67523	80.4617	0.03536	1007.45	348.6
CT46_IR	Iran	28.9	0.13815	6.92285	2.55106	11.494	0.54147	77.722	0.6305	1083.46	374.9
CT47_IR	Iran	30.3	0.11485	6.36684	2.4405	14.9006	0.63306	75.2108	0.33335	1182.31	390.2
CT48_IR	Iran	30	0.12669	6.59015	2.31519	10.517	0.67438	79.5667	0.20981	1306.05	435.35
CT49_IR	Iran	28.6	0.1455	7.19089	2.95663	8.34901	0.59136	80.1418	0.62481	984.841	344.35
CT50_USA	U.S.A.	27	0.15602	7.60761	3.49453	9.53008	0.77765	77.7883	0.64586	917.595	339.85
CT52_IR	Iran	26.8	0.15597	6.68225	2.17956	16.9901	0.78547	72.9391	0.26757	1326.6	495
CT53_HU	Hungary	33.3	0.13182	7.04767	3.39568	13.5228	0.61481	74.9376	0.34955	868.797	260.9
CT54_IR	Iran	31.4	0.12596	7.65692	2.4068	7.75974	0.86644	80.872	0.31218	2103.96	670.05
CT55_PK	Pakistan	30.9	0.12206	6.67015	3.28234	10.258	0.47685	78.8883	0.30235	2972.43	961.95
CT56_IR	Iran	29	0.12946	6.21409	2.38588	12.2401	0.73115	77.7958	0.50348	1010.79	348.55
CT57_IR	Iran	34	0.14043	7.64442	2.33212	9.81725	0.79167	78.9601	0.31403	1726.86	507.9
CT58_IR	Iran	29.2	0.13084	6.70242	2.75537	9.97076	0.66177	79.3715	0.40734	838.332	287.1
CT59_IR	Iran	33.8	0.12824	6.47819	2.44937	10.4938	0.72292	79.3115	0.41601	2914.24	862.2
CT60_AF	Afghanistan	23	0.21166	6.93554	2.17413	13.5685	0.75525	75.8459	0.5091	1594.24	693.15
CT61_IR	Iran	34.4	0.13012	7.62114	2.65007	9.87965	0.56507	78.8887	0.26521	1719.31	499.8
CT62_IR	Iran	34.5	0.12739	6.59145	2.69483	7.06561	0.69307	82.0426	0.78509	1383.62	401.05
CT63_USA	U.S.A.	31.2	0.15039	7.18195	2.64106	9.30829	0.6397	79.7925	0.28616	1438.32	461
CT64_ME	Mexico	29.2	0.1563	7.25374	1.9073	8.79723	0.7206	80.9154	0.24942	1116.9	382.5
CT65_IR	Iran	31.5	0.13018	6.75378	2.83831	12.5953	0.61214	76.7441	0.32617	984.218	312.45
CT66_IR	Iran	31.3	0.12542	6.62227	3.04235	9.3771	0.63934	79.8455	0.34807	1254.97	400.95
CT67_IR	Iran	29.4	0.10939	6.90811	2.78823	9.37383	0.6408	79.8461	0.3335	829.227	282.05
CT68_USA	U.S.A	29.9	0.1249	7.4723	2.69622	10.2775	0.70888	78.3547	0.36545	1255.8	420
CT69_IR	Iran	29.8	0.12321	6.83219	2.55542	10.8914	0.80498	78.4471	0.34565	1202.13	403.4
CT70_IR	Iran	27.7	0.12873	7.18082	2.46282	9.7295	0.69203	79.5121	0.29398	1094.15	395
CT71_BA	Bangladesh	30.3	0.11228	5.38825	1.67537	75.4513	0	16.4605	0.91238	675.236	222.85
CT72_IR	Iran	31.3	0.10508	6.55392	3.42746	9.57394	0.565	79.3305	0.44408	1844.2	589.2
CT73_TU	Turkey	32.4	0.14802	6.54544	2.59925	9.35535	0.65079	80.3817	0.31941	736.776	227.4
CT74_IR	Iran	30.8	0.13549	6.02207	2.09942	10.3424	0.67904	80.3204	0.40126	1080.62	350.85
CT75_HU	Hungary	28	0.13223	7.5581	2.7314	9.13453	9.13453	79.4088	0.28626	1066.66	380.95
CT76_IR	Iran	33.7	0.11828	6.31706	2.98958	16.6726	0.67883	72.8526	0.37107	797.005	236.5
CT77_IR	Iran	31.5	0.11568	0.11568	4.02315	8.69394	0.44113	0	0.18862	793.8	252
CT79_IR	Iran	29.3	0.14446	6.85147	2.26921	0.68947	0	0	0.43507	1602.71	547
CT80_USA	U.S.A.	32.7	0.13178	7.4239	3.48687	15.4073	0.57072	72.5486	0.43081	1602.14	489.95
CT81_IR	Iran	35.2	0.17765	7.36414	1.79272	7.92871	0.83386	81.9029	0	953.392	270.85
CT82_PS	Palestine	29.4	0.11556	6.54948	2.30857	9.19968	0.74098	80.7631	0.32259	1706.52	580.45
CT83_IR	Iran	31.7	0.13299	6.7806	2.65041	11.8024	0.64807	77.6075	0.37802	995.697	314.1
CT84	unknown	28.3	0.16825	7.52247	2.65444	11.8153	0.66987	76.3329	0.77838	1056.86	373.45
CT85_IR	Iran	28.4	0.13362	6.78873	2.53356	10.9583	0.68334	78.6082	0.29428	964.464	339.6
CT86_IR	Kerman	32.2	0.13889	6.63539	2.45908	9.96534	0.6523	79.8473	0.30171	1071.78	332.85
CT87_TU	Turkey	30.5	0.14907	7.42389	3.07905	12.0491	0.70247	76.2191	0.37727	1334.68	437.6
CT88_HU	Hungary	30.3	0.12707	6.68463	2.95472	9.94169	0.66997	79.296	0.32592	914.303	301.75
CT90_USA	U.S.A.	31.2	0.14961	7.29918	2.99435	10.1306	0.56817	78.5282	0.32988	1215.86	389.7
CT91_USA	U.S.A.	31.5	0.14251	7.42347	2.97553	11.5303	0.6681	76.9202	0.33983	1438.29	456.6
CT92_IR	Iran	31	0.09507	6.94397	2.56183	10.5851	0.49337	78.9464	0.37419	2601.67	839.25
CT93_IR	Iran	31.1	0.11418	6.46743	2.51748	9.82571	0.64495	80.1165	0.3138	723.231	232.55
CT94_IR	Iran	30.6	0.14731	6.43042	2.1188	9.76698	0.97968	79.993	0.56379	1144.13	373.9
CT95_USA	U.S.A.	29.8	0.18912	6.91843	0	9.07872	0.57813	0	0.63155	1065.95	357.7
CT96_IR	Iran	26.1	0.12744	6.30825	2.65154	15.8569	0.61201	74.114	0.32985	609.827	233.65
CT97_IR	Iran	29.8	0.15487	7.4829	2.68108	12.5444	0.74372	76.0189	0.3741	1689.96	567.1
CT98_USA	U.S.A.	30	0.13388	6.93881	3.24039	12.6542	0.62355	76.0952	0.31402	556.65	185.55
CT99_USA	U.S.A.	27.8	0.11386	6.74465	2.61279	11.0358	0.64953	78.4459	0.39749	661.084	237.8
CT100_USA	U.S.A.									0	352
CT102_KP	North-Korea	26.4	0.10356	5.66878	2.53628	10.1524	0.60012	80.5693	0.36961	843.48	319.5
CT104_PK	Pakistan	23.7	0.11383	6.35198	2.18253	12.549	0.63989	77.7914	0.37142	814.924	343.85
CT107_TS	Tajikistan	26.9	0.13133	6.92922	4.30542	9.37346	0.53892	78.2356	0.48601	508.813	189.15
CT109_GE	Germany	24.7	0.15309	7.01389	3.40922	10.1608	0.61696	78.1479	0.49816	1401.97	567.6
CT110_KP	North Korea	33	0.159	7.23937	2.36948	9.14587	0.65999	80.1614	0.26486	2409.99	730.3
CT112_SV	Slovakia	23.3	0.30114	7.35829	2.0389	0.87448	0	0	0.34256	657.293	282.1
CT113	unknown	31.9	0.11947	6.42543	3.70447	28.0216	0.4571	60.7677	0.5043	1682.25	527.35
CT114_TN	Tunisia	24.6	0.13452	7.4235	2.79796	14.9392	0.5921	73.7495	0.36313	1051.77	427.55
CT118_SP	Spain	25.5	0.1613	7.65848	2.74365	11.4182	0.63563	0	0.50205	1149.92	450.95
CT121	unknown	26.9	0.12381	6.38762	3.06105	9.77731	0.67536	79.6195	0.35532	654.073	243.15
CT123_GE	Germany	31.1	0.11421	6.76469	3.169	12.4038	0.61763	76.5358	0.39488	1397.32	449.3
CT124_GE	Germany	22	0.12957	7.40196	2.47558	16.7529	0.60928	72.2824	0.34825	1223.75	556.25
CT125_KR	Republic of Korea	31	0.12891	6.9728	3.18725	10.5253	0.59182	78.1756	0.41831	701.22	226.2
CT126	unknown	25.6	0.17803	6.95943	3.6426	10.1611	0.64993	77.5962	0.81271	1150.34	449.35
CT128	unknown	25.5	0.1267	6.49798	3.50243	8.7827	0.60186	80.0909	0.39743	965.685	378.7
CT130_SV	Slovakia	17.8	0.1345	6.96445	2.95856	18.264	0.66754	70.5453	0.46567	480.6	270
CT131	unknown	26.5	0.12295	6.763	2.76046	11.1705	0.62262	78.1121	0.36829	1126.38	425.05
CT134	unknown	40.2	0.10638	7.31755	3.79101	9.53759	0.69753	78.102	0.44798	1209.42	300.85
CT136_SU	Sudan	26.5	0.12437	7.10469	4.9862	8.63689	0.47293	78.0966	0.47293	1041.72	393.1
CT137_RU	Union of Soviet Republics	33.2	0.14384	6.94552	3.15934	10.1069	0.55624	78.7878	0.30035	1090.12	328.35
CT139	unknown	24.3	0.17905	6.94951	2.36153	13.1324	0.64759	76.7299	0	1357.52	558.65
CT140_RU	Union of Soviet Republics	24.3	0.12839	6.81929	3.59634	11.0459	0.55105	77.4198	0.4392	811.255	333.85
CT142_KP	North Korea	28.9	0.12556	7.00025	2.7795	10.7543	0.65485	78.3821	0.30341	1554.53	537.9
CT143	unknown	35.7	0.16905	6.41456	2.96587	9.97357	0.56905	79.3458	0.56215	1294.66	362.65
CT145_GE	Germany	27.7	0.12958	7.35196	4.57971	9.56524	0.53948	77.3386	0.49545	833.77	301
CT148_PA	Pakistan	26.3	0.14106	6.63573	2.70063	13.769	0.67269	75.7463	0.33468	932.466	354.55
CT149	unknown	19.7	0.09849	7.68834	2.28498	16.1335	0.70829	72.6834	0.40301	917.921	465.95
CT151	unknown	25.1	0.09945	7.49107	3.59007	7.87692	0.51196	80.0397	0.39086	2365.93	942.6
CT152	unknown	29.6	0.13476	6.99326	3.70198	10.8685	0.52961	77.4191	0.35284	1307.73	441.8
CT154_CA	Canada	31	0.12172	6.66572	2.50818	11.9819	0.65323	77.7259	0.34338	993.085	320.35
CT156_PO	Poland	23.2	0.10697	6.50099	4.83818	8.83019	0.55037	78.6238	0.54952	1194.22	514.75
CT157_IN	India	32.6	0.0902	6.74534	4.06463	10.219	0.44975	77.9826	0.44844	1180.12	362
CT158	unknown	27.5	0.2552	9.68758	5.1872	9.61416	0	72.3219	0	898.013	326.55
CT160_IR	Iran	31.8	0.12412	6.53308	2.64803	8.94607	0.65829	80.6823	0.40816	1177.24	370.2
CT162_SP	Spain	25.5	0.12377	6.7787	3.41741	16.0655	0.73182	72.4077	0.47508	978.562	383.75
CT163_IT	Italy	24.7	0.13805	6.77727	2.45632	14.3221	0.65225	75.326	0.32808	1362.2	551.5
CT164_IR	Iran	29.7	0.18774	7.62747	2.40847	12.5984	0.66307	76.1425	0.37233	1369.17	461
CT166	unknown	25.6	0.11876	6.47786	2.74849	11.8641	0.68666	77.6719	0.43224	828.8	323.75
CT167	unknown	28.6	0.12809	6.74781	2.2702	9.58604	0.77004	79.9894	0.50847	1509.51	527.8
CT168_RU	Union of Soviet Republics	29.1	0.14836	6.43163	2.59036	13.7605	0.62342	76.0777	0.36805	740.886	254.6
CT170_GE	Germany	23.1	0.18098	7.71511	2.69367	10.031	0.76149	78.2977	0.32007	523.908	226.8
CT171_PA	Pakistan	33.6	0.15413	7.46504	2.45521	8.69962	0.66738	79.7048	0.85384	1104.77	328.8
CT172_IN	India	27.2	0.08421	6.68051	2.65369	13.5603	0.60006	75.942	0.47917	1077.12	396
CT174_KP	North Korea	21	0.10139	5.54922	2.46535	12.3251	0.60945	78.5628	0.38666	834.015	397.15
CT175_PA	Pakistan	26.7	0.15863	7.66883	2.45992	7.92587	0.70533	80.478	0.6034	1718.55	643.65
CT177	unknown	30.4	0.15863	6.98839	3.58666	9.0873	0.59762	79.2476	0.35859	742.216	244.15
CT186_IR	Iran	29	0.13381	6.83216	2.82855	10.1494	0.62338	79.085	0.3512	830.705	286.45
CT188_GE	Germany	23	0.1204	6.7999	3.67478	14.1655	0.56638	73.9548	0.7183	664.355	288.85
CT189_GE	Germany	24.3	0.13504	6.9428	3.39216	12.0522	0.55524	12.0522	0.48167	1356.79	558.35
CT190_GE	Germany	25.1	0.13673	6.85144	2.30507	8.97767	0.71042	80.7539	0.2648	968.735	385.95
CT191_GE	Germany	25	0.14623	6.81429	4.23005	9.96922	0.70954	77.7591	0.37161	1328.88	531.55
CT192_SU	Sudan	27.3	0.13035	6.40922	3.1483	9.3894	3.1483	79.7411	0.37229	1618.34	592.8
CT193_IR	Iran	23.9	0.13097	6.77539	3.15118	12.5105	0.58931	76.4779	0.36471	2342.08	979.95
CT194	unknown	23.2	0.11256	6.78941	4.91822	11.9245	0.47499	75.3251	0.45522	506.34	218.25
CT195_PL	Poland	25.1	0.11328	6.49108	4.24056	10.9561	0.52929	77.1754	0.49426	515.178	205.25
CT197	unknown	25.6	0.10441	6.82093	4.42337	11.4009	0.55782	76.1235	0	706.048	275.8
CT198	unknown	27.6	0.11517	6.90791	5.41378	9.05056	0.48253	77.4701	0.55994	856.98	310.5
CT199	unknown	23.2	0.12898	7.54023	7.54023	10.9519	0.60652	78.1901	0.38006	817.8	352.5
CT201_GE	Germany	25.3	0.10031	6.39335	2.73829	11.3072	0.73517	78.1571	0.56863	889.295	351.5
CT202_ET	Ethiopia	27.7	0.1324	6.46318	3.29893	12.2542	0.46114	76.9738	0.41629	832.524	300.55
CT205_IR	Iran	33.9	0.11971	6.20674	2.07893	10.1541	0.66654	80.4646	0.30941	1731.1	510.65
CT206_GE	Germany	30.6	0.11997	6.07974	2.73544	9.19087	0.60954	80.7168	0.54761	1436.82	469.55
CT208_PL	Poland	21.4	0.12148	6.74733	3.83496	11.5628	0.57663	76.6772	0.47954	368.187	172.05
CT211_IR	Iran	28.5	0.00771	0.29471	0.09979	0.39182	0.02771	3.23036	0.02704	735.015	257.9
CT212	unknown	28.7	0.12977	6.68578	3.51829	9.3716	0.53411	79.4163	0.34409	1499.29	522.4
CT213_IR	Iran	28.7	0.12925	6.1236	2.23354	11.7708	0.64351	78.7134	0.38589	2107.58	734.35
CT214_JA	Japan	25.6	0.11974	6.48007	3.10304	11.4288	0.61258	77.9996	0.25619	1208.06	471.9
CT215_IN	India	30	0.12124	0.12124	1.93298	12.4604	0.78288	0	0.39057	1041.15	347.05
CT216_IR	Iran	23.7	0.13483	7.07376	2.20533	13.7144	0.69183	75.8236	0.35627	602.217	254.1
CT217_IR	Iran	31.7	0.0037	0.21612	0.08056	0.32675	0.02217	0	0.00648	1208.4	381.2
CT218	unknown	26	0.12941	6.7863	3.47777	11.3173	0.66594	77.187	0.43633	839.15	322.75
CT219	unknown	29.4	0.16093	6.92651	2.8839	10.8649	0.6245	78.2004	0.33894	1866.75	634.95
CT220_IR	Iran	29.2	0.15965	6.38553	2.56645	9.42919	0.73555	80.2572	0.46643	1271.95	435.6
CT221_IR	Iran	24.6	0.15756	7.14609	2.68344	14.7013	0.62135	74.2593	0.43091	971.331	394.85
CT222_IR	Iran	23.7	0.12255	6.64442	2.61396	14.402	0.61784	75.2636	0.33562	723.679	305.35
CT223_IR	Iran	24.4	0.12488	6.62396	2.53898	11.8896	0.67079	77.7005	0.45128	1124.84	461
CT224_IR	Iran	29.5	0.13611	6.19017	1.96788	14.1246	0.64105	76.6882	0.25194	1587.54	538.15
CT225_IR	Iran	33.8	0.24536	8.26573	2.09231	9.66985	0.3255	78.3468	1.0544	978.341	289.45
CT226_IR	Iran	31.8	0.09357	6.34491	2.07662	10.3738	0.56304	80.068	0.48007	651.264	204.8
CT228_IR	Iran	33.6	0.15122	6.75599	2.39326	8.73434	0.71068	0	0.49058	1548.96	461
CT229_ME	Mexico	32.1	0.12513	6.95744	3.47014	11.2206	0.6127	77.1964	0.41766	1284	400
CT230_ME	Mexico	29.8	0.14316	6.71046	2.11232	11.8434	0.75652	78.1485	0.2857	1910.63	641.15
CT231_IR	Iran	29.9	0.15923	8.58128	2.78038	10.5218	0.7782	76.8538	0.32531	979.524	327.6
CT232_FR	France	24.5	0.13715	6.32118	3.54712	14.2305	0.61985	74.7098	0.43441	1762.53	719.4
CT233_RO	Romania	29.3	0.12765	7.05358	3.01382	10.1568	0.65706	78.6136	0.37752	1746.72	596.15
CT234_KY	Kenya	32.4	0.10992	6.52442	2.87002	8.76577	0.56176	80.6445	0.5236	1235.57	381.35
CT235_KY	Kenya	26.6	0.10959	6.80715	3.52755	12.4219	3.52755	76.2463	0.33979	1737.65	653.25
CT236_TU	Turkey	29.7	0.11413	6.39037	2.90556	10.9534	0.56417	78.7633	0.309	754.38	254
CT237_TU	Turkey	28	0.12849	6.443	2.37309	11.4012	0.78354	0	0.41829	1472.1	525.75
CT239_GE	Germany	33.6	0.15382	7.42159	2.699	10.1713	0.67505	78.4354	0.44384	1094.52	325.75
CT240_AS	Austria	24.6	0.12146	6.20508	2.44225	9.91678	0.64141	79.8575	0.3141	895.317	363.95
CT241_AS	Austria	28.2	0.13055	7.33242	2.9956	8.14821	0.65029	80.4099	0.33308	822.594	291.7
CT242_IT	Italy	31.4	0.19285	7.13967	2.68334	9.90066	0.76631	78.9356	0.38158	2109.29	671.75
CT243_IT	Italy	24	0.08914	6.4675	2.36304	12.0001	0.5824	77.832	0.66577	705.96	294.15
CT244_HU	Hungary	28.8	0.36254	11.3595	2.39114	9.25905	0	76.6278	0	919.872	319.4
CT245_PO	Poland	31.9	0.11425	6.70733	2.97617	9.89221	0.65901	79.4202	0.23084	1092.26	342.4
CT246_PO	Poland	32.97	0.12748	6.6899	2.09377	9.13364	0.73429	80.9907	0.23024	1930.89	585.65
CT247_DE	Denmark	25	0.12469	6.39692	2.91338	14.5496	0.35464	75.3633	0.29746	841.5	336.6
CT248_MR	Morocco	27.3	0.10521	6.14875	5.66559	8.90122	0.42087	78.184	0.57437	736.691	269.85
CT249_SZ	Switzerland	30.2	0.11053	6.77058	4.20178	8.78282	0.51324	79.1872	0.43384	2142.84	709.55
CT250_IQ	Iraq	34.3	0.15065	7.2235	2.28524	9.16695	0.73813	79.944	0.49153	2835.92	826.8
CT251_IQ	Iraq	32	0.1376	6.95346	2.34946	8.60092	0.71251	80.8818	0.36428	1180.16	368.8
CT253_PG	Portugal, Lisboan	22.2	0.17887	6.76993	2.06104	13.9381	0.65417	74.9085	1.48939	1938.73	873.3
CT254_PG	Portugal, Azores	22.5	0.00679	0.33874	0.16529	0.56843	0.02387	3.85106	0.0232	906.412	402.85
CT255_AU	Australia	35.1	0.12187	6.00547	3.5672	16.7326	0.40405	72.6845	0.4843	1810.28	515.75
CT256_AU	Australia	31.4	0.12187	6.76515	2.46451	13.9113	0.6391	75.7498	0.34043	827.076	263.4
CT257_JA	Japan	33.6	0.12241	6.38706	2.97064	11.7261	0.58662	77.8005	0.40665	1548.96	461
CT258_KU	Kuwait	34.1	0.13482	6.32129	2.34359	9.36341	0.75481	80.679	0.40306	1285.06	376.85
CT259_ER	Eritrea	33.3	0.16305	7.16702	2.55191	10.1193	0.6435	78.8918	0.46348	2427.07	728.85
CT260_ER	Eritrea	30	0.14453	7.08439	2.776	11.5152	0.62932	77.1339	0.71663	1544.1	514.7
CT261_AR	Argentina	25.6	0.15438	0	2.63461	13.5608	0.50667	76.2993	0.33616	579.456	226.35
CT262_AR	Argentina	30.4	0.08506	6.03422	2.47229	12.4704	0.73008	77.8726	0.33529	1144.1	376.35
CT263_SU	Sudan	26.1	0.16186	6.86583	2.46116	8.34068	0.61735	81.29	0.26314	1233.23	472.5
CT264_SU	Sudan	29.7	0.12709	7.13923	7.13923	12.782	0.65403	76.6786	0.41221	1115.09	375.45
CT265_IS	Israel	31.7	0.13414	7.09422	2.33712	11.651	0.66171	77.7907	0.33109	701.362	221.25
CT267_UZ	Uzbekistan	28.1	0.12303	6.84298	3.91098	11.6674	0.5581	76.3954	0.50203	1749.93	622.75
CT268_UZ	Uzbekistan	28.8	0.14452	6.93926	2.48125	13.4926	0.60697	13.4926	0.34649	781.632	271.4
CT269_UZ	Uzbekistan	28.3	0.11344	7.45839	2.12204	10.4365	0.24135	78.9993	0.26314	1266.14	447.4
CT270_TS	Tajikistan	30	0.11947	7.60907	4.94322	9.0073	0.51361	77.2057	0.60162	1645.5	548.5
CT271_TS	Tajikistan	32.3	0.12883	6.98391	2.88155	9.89395	0.63074	79.1515	0.32952	1284.73	397.75
CT272_UK	Ukraine	29.4	0.18448	0	4.32908	8.87926	0.56591	77.8345	0.67114	1601.86	544.85
CT273_SY	Syria	28.1	0.16382	6.44146	2.43196	12.033	0.63127	77.9105	0.38805	1444.9	514.2
CT274_SY	Syria	28.8	0.1294	8.35967	2.63595	10.8072	0	77.6013	0.46645	1327.68	461
CT275_TH	Thailand	30.6	0.11827	6.90204	5.82756	10.5885	0.40731	75.5277	0.62863	650.097	212.45
CT276_TH	Thailand	29.4	0.12133	8.19574	2.81234	8.93756	0.63356	78.4822	0.81726	702.954	239.1
CT277_BA	Bangladesh	30.1	0.14551	7.01443	2.81279	28.6856	0.55727	60.4049	0.37947	2316.2	769.5
CT278_BA	Bangladesh	27.6	0.13234	6.60283	2.88823	26.1239	0.46936	63.3456	0.43777	1114.35	403.75
CT279_AF	Afghanistan	27.7	0.09843	5.89946	2.19364	14.4111	0.65937	76.4811	0.25681	1052.18	379.85
CT280_AF	Afghanistan	35.3	0.13313	7.07904	2.40763	9.2043	0.73595	80.1368	0.3031	1177.96	333.7
CT281_ME	Mexico	33.5	0.14308	6.74665	2.74239	7.9914	0.67639	81.4274	0.27274	1483.38	442.8
CT282_ME	Mexico	35	0.13351	6.62935	4.06198	8.06816	0.56645	80.1556	0.38498	1539.65	439.9
CT283_USA	U.S.A	31.4	0.12065	6.96761	3.38691	11.5612	0.73696	76.8141	0.41256	1123.49	357.8
CT284_USA	U.S.A	31.3	0.12393	7.43471	3.77766	10.881	0.4806	76.9507	0.35138	1548.1	494.6
CT285_IN	India	33.2	0.12192	6.70225	2.27857	10.6561	0.55181	79.4342	0.25522	809.416	243.8
CT286_IN	India	24.8	0.12584	6.72522	3.74908	9.02561	0.49637	79.3265	0.5514	1046.19	421.85
CT288_CH	China	34	0.12579	6.44039	2.65231	11.3328	0.58524	78.495	0.36844	940.78	276.7
CT289_EG	Egypt	34.1	0.18795	7.708	2.52123	10.125	0.72404	78.4283	0.30543	1644.13	482.15
CT290_EG	Egypt	28.1	0.11415	7.20179	2.74843	11.6785	0.6053	77.3555	0.29624	740.716	263.6
CT291_JO	Jordan	22.3	0.11056	6.61772	2.12248	13.8377	0.49574	76.5154	0.30035	1392.08	624.25
CT292_PA	Palestine	32.6	0.13046	6.90098	2.74963	10.2058	0.64349	79.0591	0.31056	2496.67	765.85
CT293_SV	Slovakia	22	0.14553	6.5414	3.20514	17.9138	0.63358	70.9457	0.61491	1089.66	495.3
CT294_GE	Germany	28.7	0.10274	6.62842	5.96644	9.28789	0.45089	77.1385	0.42508	1255.19	437.35
CT295_RO	Romania	27.9	0.08547	6.32537	2.36142	9.81577	0.64393	80.392	0.37606	601.524	215.6
CT298_LB	Libya	24.3	0.13913	7.21839	2.09627	13.2367	0.80744	76.1797	0.32242	617.827	254.25
CT299_PA	Paraguay	22.1	0.14925	7.34536	2.31517	13.0063	0.74209	76.1304	0.31141	1010.52	457.25
CT300_BE	Belgian	21.1	0.1269	6.7796	2.53267	13.5211	0.68986	76.0236	0.32634	1195.21	566.45
CT301_PO	Mexico	30.5	0.21241	8.34332	2.5059	9.22644	0	79.7119	0	1773.12	581.35
CT303_LB	Libyan	31.2	0.11785	7.50245	2.50194	0.74343	0	0	0.61249	1121.48	359.45
CT304_SP	Spain	27.7	0.11314	6.54123	3.10543	11.7185	0.65042	77.5162	0.35504	1628.48	587.9
CT305_JO	Jordan	32.7	0.13672	6.91888	2.72377	8.82636	0.68507	80.3777	0.33154	1629.6	498.35
CT306_TS	TJK	33.3	0.14706	7.30012	2.38784	9.63396	0.72389	79.8071	0	2060.6	618.8
CT307_GE	DEU	25.4	0.13321	7.17239	2.91347	14.6854	0.63093	73.6779	0.78677	989.33	389.5
CT308_CA	Canada	31.9	0.13972	6.95759	2.25736	9.64813	0.71256	79.9929	0.29175	1887.84	591.8
CT309_RO	Romania	29.4	0.1351	6.7236	3.71713	9.35166	0.5497	79.3708	0.15197	1414.29	481.05
CT310_CY	Cyprus	23.5	0.13943	6.76256	0	11.7231	0.65522	78.2438	0.30483	1224.47	521.05
CT311_FR	France	31.3	0.19163	7.22643	1.59937	8.66816	0.84417	81.4702	0	1149.81	367.35
CT312_JA	Japan	23.7	0.13079	6.31789	2.58105	9.96985	0.66161	80.0154	0.32343	430.866	181.8
CT313_IR	Iran	27	0.13674	6.02947	2.46955	9.148	0.64584	81.2536	0.31678	840.105	311.15
CT314_IR	Iran	34	0.1358	7.14607	2.48767	11.2904	0.69953	77.5429	0.69766	1284.86	377.9
CT315_CA	Canada	31.6	0.13155	6.32076	6.32076	12.531	0.57667	77.0346	0.39538	819.862	259.45
CT316_IR	Iran	34.1	0.12249	6.78354	2.79713	10.1141	0.6225	79.2553	0.30496	1773.71	520.15
CT317_IR	Iran	32.6	0.17233	7.3323	2.09082	12.0172	0.69463	77.2579	0.43476	977.022	299.7
CT318_IR	Iran	28.8	0.18927	8.50394	2.79627	10.0868	0.56307	77.5294	0.33122	1500.48	521
CT319_IR	Iran	33.3	0.14639	6.86226	2.60986	10.2359	0.86559	78.9779	0.30212	1221.11	366.7
CT320_IR	Iran	33.3	0.14137	7.09323	2.45611	9.70944	0.68917	79.585	0.32568	1547.12	464.6
CT321_IR	Iran	31.2	0.13313	7.36935	2.45093	10.2175	0.68704	78.9278	0.2143	933.504	299.2
CT322_IR	Iran	32.1	0.11282	6.51825	2.26535	11.637	0.76308	78.4374	0.26613	1583.17	493.2
CT323_IR	Iran	30.5	0.13493	6.55114	3.03676	12.1172	0.60939	76.9447	0.60584	1159.61	380.2
CT324_IR	Iran	14.2	0.14363	7.95308	2.87061	17.004	0.62826	70.8415	0.55891	214.207	150.85

## Sheet: Table S2
Table S2. List of primers used for the relative quantification of gene transcripts
Makers Name	Forward primer	Reverse primer
actin	ACCAACACACACACAGAGAG	AAGACGACGACGGTGATTG
MSTRG.9696.4	CGGCTAAGGGGGAGTATGGA	TGCTGGAGTGGGGATGATGA
CtAH09T0009600.1	TCGTTTCGGGTTGCTTTGGG	TTCCAGTGACGACCAACCCT
MSTRG.6671.3	ACCCTAAGCATCACCCAACAC	TAACACACACATCGTCGGCT
MSTRG.27747.2	GAGCAACGGAGAGAAGTAACCC	AGGAGGAAGATCGGACGAGG
CtAH06T0217900.1	CGGAGGCATGTTATCACCCA	ACTCATTATTTGGTCCTCTCGCA

## Sheet: Table S3
	Table S3. List of annotated genes linked to significant SNPs associated with oil-related traits in safflower
GWAS_Chromosome	GWAS_Start	GWAS_End	gene_id	Chromosome.x	from	to	Strand.x	UniProt_ID	UniProt_Description	GO_IDs	GO_Descriptions	KEGG_ IDs	ECO_Function	PANTHER_ID			GO:0019432^triglyceride biosynthetic process
1	9091255	9291255	g2669	1	9089337	9096499	+	FREE1_ARATH	FREE1_ARATH Protein FREE1 {ECO:0000303|PubMed:25438943}	GO:0000813, GO:0031902, GO:0005771, GO:0005634, GO:0046872, GO:0003729, GO:0043130, GO:0009738, GO:0070676, GO:0036258, GO:0009788, GO:0015031	GO:0000813</a>; C:ESCRT I complex + GO:0031902</a>; C:late endosome membrane + GO:0005771</a>; C:multivesicular body + GO:0005634</a>; C:nucleus + GO:0046872</a>; F:metal ion binding + GO:0003729</a>; F:mRNA binding + GO:0043130</a>; F:ubiquitin binding + GO:0009738</a>; P:abscisic acid-activated signaling pathway + GO:0070676</a>; P:intralumenal vesicle formation + GO:0036258</a>; P:multivesicul…	ath:AT1G20110	FUNCTION: Endosomal sorting complex required for transport (ESCRT) + SUBUNIT: Part of the ESCRT-I complex (PubMed:25438943). Interacts with + SUBCELLULAR LOCATION: Cytoplasm {ECO:0000269|PubMed:24843126, + TISSUE SPECIFICITY: Ubiquitous. Lowest expression in mature seeds. + INDUCTION: Not regulated by iron starvation (PubMed:24843126). Induced + DOMAIN: The FYVE domain is required for PI3P bindin…	PTHR46977			GO:0006633^fatty acid biosynthetic process
1	9091255	9291255	g2672	1	9123141	9127725	+	MCAC1_ARATH	MCAC1_ARATH Protein MID1-COMPLEMENTING ACTIVITY 1	GO:0005886, GO:0005262, GO:0006816, GO:0033500, GO:0007166, GO:0071260, GO:0007231	GO:0005886</a>; C:plasma membrane + GO:0005262</a>; F:calcium channel activity + GO:0006816</a>; P:calcium ion transport + GO:0033500</a>; P:carbohydrate homeostasis + GO:0007166</a>; P:cell surface receptor signaling pathway + GO:0071260</a>; P:cellular response to mechanical stimulus + GO:0007231</a>; P:osmosensory signaling pathway	ath:AT4G35920	FUNCTION: Calcium-permeable stretch-activated channel component. + ACTIVITY REGULATION: Inhibited by GdCl(3), but not by verapamil. + SUBCELLULAR LOCATION: Cell membrane {ECO:0000269|PubMed:17360695}; + ALTERNATIVE PRODUCTS: + TISSUE SPECIFICITY: Expressed in roots, leaves, stems, flowers and + DISRUPTION PHENOTYPE: No visible phenotype when grown under normal + SEQUENCE CAUTION:	PTHR46604			GO:0016042^lipid catabolic process
1	9091255	9291255	g2673	1	9126327	9126753	-	MCAC1_ARATH	MCAC1_ARATH Protein MID1-COMPLEMENTING ACTIVITY 1	GO:0005886, GO:0005262, GO:0006816, GO:0033500, GO:0007166, GO:0071260, GO:0007231	GO:0005886</a>; C:plasma membrane + GO:0005262</a>; F:calcium channel activity + GO:0006816</a>; P:calcium ion transport + GO:0033500</a>; P:carbohydrate homeostasis + GO:0007166</a>; P:cell surface receptor signaling pathway + GO:0071260</a>; P:cellular response to mechanical stimulus + GO:0007231</a>; P:osmosensory signaling pathway	ath:AT4G35920	FUNCTION: Calcium-permeable stretch-activated channel component. + ACTIVITY REGULATION: Inhibited by GdCl(3), but not by verapamil. + SUBCELLULAR LOCATION: Cell membrane {ECO:0000269|PubMed:17360695}; + ALTERNATIVE PRODUCTS: + TISSUE SPECIFICITY: Expressed in roots, leaves, stems, flowers and + DISRUPTION PHENOTYPE: No visible phenotype when grown under normal + SEQUENCE CAUTION:	PTHR46604			GO:0009395^phospholipid catabolic process
1	9091255	9291255	g2674	1	9130983	9132670	+	PREY_XENTR	PREY_XENTR Protein preY, mitochondrial	GO:0005739, GO:0050821	GO:0005739</a>; C:mitochondrion + GO:0050821</a>; P:protein stabilization	xtr:101175705	FUNCTION: In mitochondria, S-adenosylmethionine-dependent + SUBCELLULAR LOCATION: Mitochondrion {ECO:0000250|UniProtKB:Q96I23}. + MISCELLANEOUS: PIGY is derived from the same bicistronic transcript + SIMILARITY: Belongs to the PREY family. {ECO:0000305}.	PTHR33505			GO:0009738^abscisic acid-activated signaling pathway
1	9091255	9291255	g2676	1	9135597	9140943	-	LRP1C_ARATH	LRP1C_ARATH La-related protein 1C	GO:0005737, GO:0005886, GO:0005844, GO:0003729, GO:0003723, GO:0009738, GO:0010150, GO:0009737, GO:0009753, GO:0009751	GO:0005737</a>; C:cytoplasm + GO:0005886</a>; C:plasma membrane + GO:0005844</a>; C:polysome + GO:0003729</a>; F:mRNA binding + GO:0003723</a>; F:RNA binding + GO:0009738</a>; P:abscisic acid-activated signaling pathway + GO:0010150</a>; P:leaf senescence + GO:0009737</a>; P:response to abscisic acid + GO:0009753</a>; P:response to jasmonic acid + GO:0009751</a>; P:response to salicylic acid	ath:AT4G35890	FUNCTION: Promotes leaf senescence mediated by abscisic acid (ABA), + SUBCELLULAR LOCATION: Cytoplasm {ECO:0000269|PubMed:22965746}. + TISSUE SPECIFICITY: Age-dependent accumulation in rosette leaves. + DISRUPTION PHENOTYPE: Impaired abscisic acid- (ABA)-, salicylic + SIMILARITY: Belongs to the LARP family. {ECO:0000305}. + SEQUENCE CAUTION:	PTHR22792			GO:0008289^molecular_function^lipid binding
1	9091255	9291255	g2684	1	9198620	9199458	+	POLX_TOBAC	POLX_TOBAC Retrovirus-related Pol polyprotein from transposon TNT 1-94	GO:0004190, GO:0004519, GO:0003676, GO:0003964, GO:0008270, GO:0015074, GO:0006508	GO:0004190</a>; F:aspartic-type endopeptidase activity + GO:0004519</a>; F:endonuclease activity + GO:0003676</a>; F:nucleic acid binding + GO:0003964</a>; F:RNA-directed DNA polymerase activity + GO:0008270</a>; F:zinc ion binding + GO:0015074</a>; P:DNA integration + GO:0006508</a>; P:proteolysis		CATALYTIC ACTIVITY:	PTHR11439			GO:0006086:; acetyl-CoA biosynthetic process from pyruvate
1	9091255	9291255	g2685	1	9201795	9203241	+	MET23_MOUSE	MET23_MOUSE Histone-arginine methyltransferase METTL23 {ECO:0000305}	GO:0005737, GO:0001939, GO:0001940, GO:0005634, GO:0032991, GO:0140297, GO:0031072, GO:0035642, GO:0035242, GO:0050890, GO:0044727, GO:0044725, GO:0043414, GO:0045944	GO:0005737</a>; C:cytoplasm + GO:0001939</a>; C:female pronucleus + GO:0001940</a>; C:male pronucleus + GO:0005634</a>; C:nucleus + GO:0032991</a>; C:protein-containing complex + GO:0140297</a>; F:DNA-binding transcription factor binding + GO:0031072</a>; F:heat shock protein binding + GO:0035642</a>; F:histone H3R17 methyltransferase activity + GO:0035242</a>; F:protein-arginine omega-N asymmetr…	mmu:74319	FUNCTION: Histone methyltransferase that dimethylates histone H3 at + CATALYTIC ACTIVITY: + SUBUNIT: Interacts with HSPA5, HSP90B1, TUBULIN, UGGT1 and UGGT2 (By + SUBCELLULAR LOCATION: Nucleus {ECO:0000269|PubMed:28930672}. Cytoplasm + TISSUE SPECIFICITY: Ubiquitously expressed. + DISRUPTION PHENOTYPE: Mice give birth to significantly smaller litter + SIMILARITY: Belongs to the methyltransferase …	PTHR14614
1	9091255	9291255	g2686	1	9207343	9209401	-	PER64_ARATH	PER64_ARATH Peroxidase 64	GO:0005576, GO:0009505, GO:0020037, GO:0140825, GO:0046872, GO:0004601, GO:0042744, GO:0006979	GO:0005576</a>; C:extracellular region + GO:0009505</a>; C:plant-type cell wall + GO:0020037</a>; F:heme binding + GO:0140825</a>; F:lactoperoxidase activity + GO:0046872</a>; F:metal ion binding + GO:0004601</a>; F:peroxidase activity + GO:0042744</a>; P:hydrogen peroxide catabolic process + GO:0006979</a>; P:response to oxidative stress	ath:AT5G42180	FUNCTION: Removal of H(2)O(2), oxidation of toxic reductants, + CATALYTIC ACTIVITY: + COFACTOR: + COFACTOR: + SUBCELLULAR LOCATION: Secreted {ECO:0000255|PROSITE-ProRule:PRU00297}. + TISSUE SPECIFICITY: Expressed in the whole plant, but preferentially in + INDUCTION: Pathogen and elicitor-induced. Up-regulated transiently by a + MISCELLANEOUS: There are 73 peroxidase genes in A.thaliana. + SIMILA…	PTHR31235
1	78147463	78347463	g36267	1	78161629	78165272	+	REM41_ORYSJ	REM41_ORYSJ Remorin 4.1 {ECO:0000305}	GO:0005886, GO:0009738, GO:1900458	GO:0005886</a>; C:plasma membrane + GO:0009738</a>; P:abscisic acid-activated signaling pathway + GO:1900458</a>; P:negative regulation of brassinosteroid mediated signaling pathway	osa:4343649	FUNCTION: Functions in abscisic acid (ABA) signaling downstream of + SUBUNIT: Interacts with BAK1. {ECO:0000269|PubMed:27424498}. + SUBCELLULAR LOCATION: Cell membrane {ECO:0000269|PubMed:27424498}; + TISSUE SPECIFICITY: Expressed in roots, leaf blades and leaf sheaths. + INDUCTION: Induced by abscisic acid (ABA). + PTM: Phosphorylated by BRI1. Phosphorylation reduces the binding + MISCELLANEOUS:…	PTHR31471
1	78147463	78347463	g36269	1	78169324	78169944	+	ARFF_ARATH	ARFF_ARATH Auxin response factor 6	GO:0005634, GO:0003677, GO:0003700, GO:0009734, GO:0009908, GO:0009733	GO:0005634</a>; C:nucleus + GO:0003677</a>; F:DNA binding + GO:0003700</a>; F:DNA-binding transcription factor activity + GO:0009734</a>; P:auxin-activated signaling pathway + GO:0009908</a>; P:flower development + GO:0009733</a>; P:response to auxin	ath:AT1G30330	FUNCTION: Auxin response factors (ARFs) are transcriptional factors + SUBUNIT: Homodimers and heterodimers. {ECO:0000250}. + INTERACTION: + SUBCELLULAR LOCATION: Nucleus. + ALTERNATIVE PRODUCTS: + TISSUE SPECIFICITY: Expressed in the whole plant. + DEVELOPMENTAL STAGE: Expressed in sepals at stages 11, 12 and 13 of + INDUCTION: Repressed by miR167. {ECO:0000269|PubMed:17021043}. + DOMAIN: Interac…	PTHR31384
1	78147463	78347463	g36270	1	78169690	78177065	-	ARFF_ARATH	ARFF_ARATH Auxin response factor 6	GO:0005634, GO:0003677, GO:0003700, GO:0009734, GO:0009908, GO:0009733	GO:0005634</a>; C:nucleus + GO:0003677</a>; F:DNA binding + GO:0003700</a>; F:DNA-binding transcription factor activity + GO:0009734</a>; P:auxin-activated signaling pathway + GO:0009908</a>; P:flower development + GO:0009733</a>; P:response to auxin	ath:AT1G30330	FUNCTION: Auxin response factors (ARFs) are transcriptional factors + SUBUNIT: Homodimers and heterodimers. {ECO:0000250}. + INTERACTION: + SUBCELLULAR LOCATION: Nucleus. + ALTERNATIVE PRODUCTS: + TISSUE SPECIFICITY: Expressed in the whole plant. + DEVELOPMENTAL STAGE: Expressed in sepals at stages 11, 12 and 13 of + INDUCTION: Repressed by miR167. {ECO:0000269|PubMed:17021043}. + DOMAIN: Interac…	PTHR31384
1	78147463	78347463	g36270	1	78169690	78177065	-	ARFF_ARATH	ARFF_ARATH Auxin response factor 6	GO:0005634, GO:0003677, GO:0003700, GO:0009734, GO:0009908, GO:0009733	GO:0005634</a>; C:nucleus + GO:0003677</a>; F:DNA binding + GO:0003700</a>; F:DNA-binding transcription factor activity + GO:0009734</a>; P:auxin-activated signaling pathway + GO:0009908</a>; P:flower development + GO:0009733</a>; P:response to auxin	ath:AT1G30330	FUNCTION: Auxin response factors (ARFs) are transcriptional factors + SUBUNIT: Homodimers and heterodimers. {ECO:0000250}. + INTERACTION: + SUBCELLULAR LOCATION: Nucleus. + ALTERNATIVE PRODUCTS: + TISSUE SPECIFICITY: Expressed in the whole plant. + DEVELOPMENTAL STAGE: Expressed in sepals at stages 11, 12 and 13 of + INDUCTION: Repressed by miR167. {ECO:0000269|PubMed:17021043}. + DOMAIN: Interac…	PTHR31384
1	78147463	78347463	g36271	1	78170664	78171999	+	ARFF_ARATH	ARFF_ARATH Auxin response factor 6	GO:0005634, GO:0003677, GO:0003700, GO:0009734, GO:0009908, GO:0009733	GO:0005634</a>; C:nucleus + GO:0003677</a>; F:DNA binding + GO:0003700</a>; F:DNA-binding transcription factor activity + GO:0009734</a>; P:auxin-activated signaling pathway + GO:0009908</a>; P:flower development + GO:0009733</a>; P:response to auxin	ath:AT1G30330	FUNCTION: Auxin response factors (ARFs) are transcriptional factors + SUBUNIT: Homodimers and heterodimers. {ECO:0000250}. + INTERACTION: + SUBCELLULAR LOCATION: Nucleus. + ALTERNATIVE PRODUCTS: + TISSUE SPECIFICITY: Expressed in the whole plant. + DEVELOPMENTAL STAGE: Expressed in sepals at stages 11, 12 and 13 of + INDUCTION: Repressed by miR167. {ECO:0000269|PubMed:17021043}. + DOMAIN: Interac…	PTHR31384
1	78147463	78347463	g36271	1	78170664	78171999	+	ARFF_ARATH	ARFF_ARATH Auxin response factor 6	GO:0005634, GO:0003677, GO:0003700, GO:0009734, GO:0009908, GO:0009733	GO:0005634</a>; C:nucleus + GO:0003677</a>; F:DNA binding + GO:0003700</a>; F:DNA-binding transcription factor activity + GO:0009734</a>; P:auxin-activated signaling pathway + GO:0009908</a>; P:flower development + GO:0009733</a>; P:response to auxin	ath:AT1G30330	FUNCTION: Auxin response factors (ARFs) are transcriptional factors + SUBUNIT: Homodimers and heterodimers. {ECO:0000250}. + INTERACTION: + SUBCELLULAR LOCATION: Nucleus. + ALTERNATIVE PRODUCTS: + TISSUE SPECIFICITY: Expressed in the whole plant. + DEVELOPMENTAL STAGE: Expressed in sepals at stages 11, 12 and 13 of + INDUCTION: Repressed by miR167. {ECO:0000269|PubMed:17021043}. + DOMAIN: Interac…	PTHR31384
1	78147463	78347463	g36271	1	78170664	78171999	+	ARFF_ARATH	ARFF_ARATH Auxin response factor 6	GO:0005634, GO:0003677, GO:0003700, GO:0009734, GO:0009908, GO:0009733	GO:0005634</a>; C:nucleus + GO:0003677</a>; F:DNA binding + GO:0003700</a>; F:DNA-binding transcription factor activity + GO:0009734</a>; P:auxin-activated signaling pathway + GO:0009908</a>; P:flower development + GO:0009733</a>; P:response to auxin	ath:AT1G30330	FUNCTION: Auxin response factors (ARFs) are transcriptional factors + SUBUNIT: Homodimers and heterodimers. {ECO:0000250}. + INTERACTION: + SUBCELLULAR LOCATION: Nucleus. + ALTERNATIVE PRODUCTS: + TISSUE SPECIFICITY: Expressed in the whole plant. + DEVELOPMENTAL STAGE: Expressed in sepals at stages 11, 12 and 13 of + INDUCTION: Repressed by miR167. {ECO:0000269|PubMed:17021043}. + DOMAIN: Interac…	PTHR31384
1	78147463	78347463	g36281	1	78196650	78197441	-	POLX_TOBAC	POLX_TOBAC Retrovirus-related Pol polyprotein from transposon TNT 1-94	GO:0004190, GO:0004519, GO:0003676, GO:0003964, GO:0008270, GO:0015074, GO:0006508	GO:0004190</a>; F:aspartic-type endopeptidase activity + GO:0004519</a>; F:endonuclease activity + GO:0003676</a>; F:nucleic acid binding + GO:0003964</a>; F:RNA-directed DNA polymerase activity + GO:0008270</a>; F:zinc ion binding + GO:0015074</a>; P:DNA integration + GO:0006508</a>; P:proteolysis		CATALYTIC ACTIVITY:	PTHR11439
1	78147463	78347463	g36286	1	78207214	78208905	-	DUT_SOLLC	DUT_SOLLC Deoxyuridine 5'-triphosphate nucleotidohydrolase	GO:0004170, GO:0000287, GO:0006226, GO:0046081	GO:0004170</a>; F:dUTP diphosphatase activity + GO:0000287</a>; F:magnesium ion binding + GO:0006226</a>; P:dUMP biosynthetic process + GO:0046081</a>; P:dUTP catabolic process	sly:544274	FUNCTION: This enzyme is involved in nucleotide metabolism: it produces + CATALYTIC ACTIVITY: + COFACTOR: + PATHWAY: Pyrimidine metabolism; dUMP biosynthesis; dUMP from dCTP (dUTP + SUBUNIT: Homodimer. + TISSUE SPECIFICITY: Vegetative and floral merismatic cells and + SIMILARITY: Belongs to the dUTPase family. {ECO:0000305}.	PTHR11241
1	78147463	78347463	g36288	1	78208018	78208984	+	DUT_SOLLC	DUT_SOLLC Deoxyuridine 5'-triphosphate nucleotidohydrolase	GO:0004170, GO:0000287, GO:0006226, GO:0046081	GO:0004170</a>; F:dUTP diphosphatase activity + GO:0000287</a>; F:magnesium ion binding + GO:0006226</a>; P:dUMP biosynthetic process + GO:0046081</a>; P:dUTP catabolic process	sly:544274	FUNCTION: This enzyme is involved in nucleotide metabolism: it produces + CATALYTIC ACTIVITY: + COFACTOR: + PATHWAY: Pyrimidine metabolism; dUMP biosynthesis; dUMP from dCTP (dUTP + SUBUNIT: Homodimer. + TISSUE SPECIFICITY: Vegetative and floral merismatic cells and + SIMILARITY: Belongs to the dUTPase family. {ECO:0000305}.	PTHR11241
1	78147463	78347463	g36294	1	78246566	78249164	-	RPD1_ARATH	RPD1_ARATH Protein ROOT PRIMORDIUM DEFECTIVE 1	GO:0003723, GO:0010102, GO:0008285	GO:0003723</a>; F:RNA binding + GO:0010102</a>; P:lateral root morphogenesis + GO:0008285</a>; P:negative regulation of cell population proliferation	ath:AT4G33495	FUNCTION: Involved in pre-arranging the maintenance of the active cell + TISSUE SPECIFICITY: Expressed in roots, hypocotyls, cotyledons and + DISRUPTION PHENOTYPE: Embryo lethal when homozygous. + SEQUENCE CAUTION:	PTHR31476
1	78147463	78347463	g36295	1	78246695	78247687	+	RPD1_ARATH	RPD1_ARATH Protein ROOT PRIMORDIUM DEFECTIVE 1	GO:0003723, GO:0010102, GO:0008285	GO:0003723</a>; F:RNA binding + GO:0010102</a>; P:lateral root morphogenesis + GO:0008285</a>; P:negative regulation of cell population proliferation	ath:AT4G33495	FUNCTION: Involved in pre-arranging the maintenance of the active cell + TISSUE SPECIFICITY: Expressed in roots, hypocotyls, cotyledons and + DISRUPTION PHENOTYPE: Embryo lethal when homozygous. + SEQUENCE CAUTION:	PTHR31476
1	78147463	78347463	g36295	1	78246695	78247687	+	RPD1_ARATH	RPD1_ARATH Protein ROOT PRIMORDIUM DEFECTIVE 1	GO:0003723, GO:0010102, GO:0008285	GO:0003723</a>; F:RNA binding + GO:0010102</a>; P:lateral root morphogenesis + GO:0008285</a>; P:negative regulation of cell population proliferation	ath:AT4G33495	FUNCTION: Involved in pre-arranging the maintenance of the active cell + TISSUE SPECIFICITY: Expressed in roots, hypocotyls, cotyledons and + DISRUPTION PHENOTYPE: Embryo lethal when homozygous. + SEQUENCE CAUTION:	PTHR31476
1	78147463	78347463	g36296	1	78248181	78249066	+	ATPF2_SPIOL	ATPF2_SPIOL ATP synthase subunit b', chloroplastic	GO:0009535, GO:0045263, GO:0005524, GO:0015078, GO:0015986	GO:0009535</a>; C:chloroplast thylakoid membrane + GO:0045263</a>; C:proton-transporting ATP synthase complex, coupling factor F(o) + GO:0005524</a>; F:ATP binding + GO:0015078</a>; F:proton transmembrane transporter activity + GO:0015986</a>; P:proton motive force-driven ATP synthesis		FUNCTION: F(1)F(0) ATP synthase produces ATP from ADP in the presence + FUNCTION: Component of the F(0) channel, it forms part of the + SUBUNIT: F-type ATPases have 2 components, F(1) - the catalytic core + SUBCELLULAR LOCATION: Plastid, chloroplast thylakoid membrane; Single- + MISCELLANEOUS: In plastids the F-type ATPase is also known as + SIMILARITY: Belongs to the ATPase B chain family. {ECO:…	PTHR33445
1	78147463	78347463	g36297	1	78256679	78257392	-	PSAB_LACSA	PSAB_LACSA Photosystem I P700 chlorophyll a apoprotein A2 {ECO:0000255|HAMAP-Rule:MF_00482}	GO:0009535, GO:0009522, GO:0051539, GO:0016168, GO:0009055, GO:0000287, GO:0015979	GO:0009535</a>; C:chloroplast thylakoid membrane + GO:0009522</a>; C:photosystem I + GO:0051539</a>; F:4 iron, 4 sulfur cluster binding + GO:0016168</a>; F:chlorophyll binding + GO:0009055</a>; F:electron transfer activity + GO:0000287</a>; F:magnesium ion binding + GO:0015979</a>; P:photosynthesis	lsv:3772789	FUNCTION: PsaA and PsaB bind P700, the primary electron donor of + CATALYTIC ACTIVITY: + COFACTOR: + SUBUNIT: The PsaA/B heterodimer binds the P700 chlorophyll special pair + SUBCELLULAR LOCATION: Plastid, chloroplast thylakoid membrane; Multi- + SIMILARITY: Belongs to the PsaA/PsaB family. {ECO:0000255|HAMAP-	PTHR30128
1	78147463	78347463	g36302	1	78259941	78260727	-	GSTT3_ARATH	GSTT3_ARATH Glutathione S-transferase T3	GO:0005737, GO:0005634, GO:0009536, GO:0004364, GO:0009407	GO:0005737</a>; C:cytoplasm + GO:0005634</a>; C:nucleus + GO:0009536</a>; C:plastid + GO:0004364</a>; F:glutathione transferase activity + GO:0009407</a>; P:toxin catabolic process	ath:AT5G41220	FUNCTION: May be involved in the conjugation of reduced glutathione to + CATALYTIC ACTIVITY: + SUBCELLULAR LOCATION: Nucleus {ECO:0000269|PubMed:19174456}. + SIMILARITY: Belongs to the GST superfamily. Theta family.	PTHR44750
1	78147463	78347463	g36303	1	78265301	78266692	+	MNS3_ARATH	MNS3_ARATH Mannosyl-oligosaccharide 1,2-alpha-mannosidase MNS3	GO:0005783, GO:0005768, GO:0005794, GO:0005797, GO:0016020, GO:0005802, GO:0004559, GO:0005509, GO:0004571, GO:0005975, GO:1904382, GO:0006491, GO:0006486	GO:0005783</a>; C:endoplasmic reticulum + GO:0005768</a>; C:endosome + GO:0005794</a>; C:Golgi apparatus + GO:0005797</a>; C:Golgi medial cisterna + GO:0016020</a>; C:membrane + GO:0005802</a>; C:trans-Golgi network + GO:0004559</a>; F:alpha-mannosidase activity + GO:0005509</a>; F:calcium ion binding + GO:0004571</a>; F:mannosyl-oligosaccharide 1,2-alpha-mannosidase activity + GO:0005975</a>; P:…	ath:AT1G30000	FUNCTION: Class I alpha-mannosidase essential for early N-glycan + CATALYTIC ACTIVITY: + CATALYTIC ACTIVITY: + CATALYTIC ACTIVITY: + COFACTOR: + ACTIVITY REGULATION: Inhibited by kifunensine and 1- + PATHWAY: Protein modification; protein glycosylation. {ECO:0000305}. + SUBCELLULAR LOCATION: Golgi apparatus, cis-Golgi network membrane + TISSUE SPECIFICITY: Expressed in flowers, siliques, stems, l…	PTHR11742
1	78147463	78347463	g36304	1	78265523	78266914	-	MNS3_ARATH	MNS3_ARATH Mannosyl-oligosaccharide 1,2-alpha-mannosidase MNS3	GO:0005783, GO:0005768, GO:0005794, GO:0005797, GO:0016020, GO:0005802, GO:0004559, GO:0005509, GO:0004571, GO:0005975, GO:1904382, GO:0006491, GO:0006486	GO:0005783</a>; C:endoplasmic reticulum + GO:0005768</a>; C:endosome + GO:0005794</a>; C:Golgi apparatus + GO:0005797</a>; C:Golgi medial cisterna + GO:0016020</a>; C:membrane + GO:0005802</a>; C:trans-Golgi network + GO:0004559</a>; F:alpha-mannosidase activity + GO:0005509</a>; F:calcium ion binding + GO:0004571</a>; F:mannosyl-oligosaccharide 1,2-alpha-mannosidase activity + GO:0005975</a>; P:…	ath:AT1G30000	FUNCTION: Class I alpha-mannosidase essential for early N-glycan + CATALYTIC ACTIVITY: + CATALYTIC ACTIVITY: + CATALYTIC ACTIVITY: + COFACTOR: + ACTIVITY REGULATION: Inhibited by kifunensine and 1- + PATHWAY: Protein modification; protein glycosylation. {ECO:0000305}. + SUBCELLULAR LOCATION: Golgi apparatus, cis-Golgi network membrane + TISSUE SPECIFICITY: Expressed in flowers, siliques, stems, l…	PTHR11742
1	78147463	78347463	g36305	1	78268552	78273387	+	MNS3_ARATH	MNS3_ARATH Mannosyl-oligosaccharide 1,2-alpha-mannosidase MNS3	GO:0005783, GO:0005768, GO:0005794, GO:0005797, GO:0016020, GO:0005802, GO:0004559, GO:0005509, GO:0004571, GO:0005975, GO:1904382, GO:0006491, GO:0006486	GO:0005783</a>; C:endoplasmic reticulum + GO:0005768</a>; C:endosome + GO:0005794</a>; C:Golgi apparatus + GO:0005797</a>; C:Golgi medial cisterna + GO:0016020</a>; C:membrane + GO:0005802</a>; C:trans-Golgi network + GO:0004559</a>; F:alpha-mannosidase activity + GO:0005509</a>; F:calcium ion binding + GO:0004571</a>; F:mannosyl-oligosaccharide 1,2-alpha-mannosidase activity + GO:0005975</a>; P:…	ath:AT1G30000	FUNCTION: Class I alpha-mannosidase essential for early N-glycan + CATALYTIC ACTIVITY: + CATALYTIC ACTIVITY: + CATALYTIC ACTIVITY: + COFACTOR: + ACTIVITY REGULATION: Inhibited by kifunensine and 1- + PATHWAY: Protein modification; protein glycosylation. {ECO:0000305}. + SUBCELLULAR LOCATION: Golgi apparatus, cis-Golgi network membrane + TISSUE SPECIFICITY: Expressed in flowers, siliques, stems, l…	PTHR11742
1	78147463	78347463	g36306	1	78271348	78276371	-	KAT1_ARATH	KAT1_ARATH Potassium channel KAT1	GO:0005886, GO:0042802, GO:0005242, GO:0034765	GO:0005886</a>; C:plasma membrane + GO:0042802</a>; F:identical protein binding + GO:0005242</a>; F:inward rectifier potassium channel activity + GO:0034765</a>; P:regulation of monoatomic ion transmembrane transport	ath:AT5G46240	FUNCTION: Highly selective inward-rectifying potassium channel. This + SUBUNIT: The potassium channel is probably composed of a homo- or + INTERACTION: + SUBCELLULAR LOCATION: Membrane; Multi-pass membrane protein. + TISSUE SPECIFICITY: Expressed in guard cells, and in roots. + DOMAIN: The segment S4 is probably the voltage-sensor and is + DOMAIN: The KHA domain (rich in hydrophobic and acidic re…	PTHR45743
1	78147463	78347463	g36306	1	78271348	78276371	-	KAT1_ARATH	KAT1_ARATH Potassium channel KAT1	GO:0005886, GO:0042802, GO:0005242, GO:0034765	GO:0005886</a>; C:plasma membrane + GO:0042802</a>; F:identical protein binding + GO:0005242</a>; F:inward rectifier potassium channel activity + GO:0034765</a>; P:regulation of monoatomic ion transmembrane transport	ath:AT5G46240	FUNCTION: Highly selective inward-rectifying potassium channel. This + SUBUNIT: The potassium channel is probably composed of a homo- or + INTERACTION: + SUBCELLULAR LOCATION: Membrane; Multi-pass membrane protein. + TISSUE SPECIFICITY: Expressed in guard cells, and in roots. + DOMAIN: The segment S4 is probably the voltage-sensor and is + DOMAIN: The KHA domain (rich in hydrophobic and acidic re…	PTHR45743
1	78147463	78347463	g36307	1	78274695	78276435	+	KAT1_ARATH	KAT1_ARATH Potassium channel KAT1	GO:0005886, GO:0042802, GO:0005242, GO:0034765	GO:0005886</a>; C:plasma membrane + GO:0042802</a>; F:identical protein binding + GO:0005242</a>; F:inward rectifier potassium channel activity + GO:0034765</a>; P:regulation of monoatomic ion transmembrane transport	ath:AT5G46240	FUNCTION: Highly selective inward-rectifying potassium channel. This + SUBUNIT: The potassium channel is probably composed of a homo- or + INTERACTION: + SUBCELLULAR LOCATION: Membrane; Multi-pass membrane protein. + TISSUE SPECIFICITY: Expressed in guard cells, and in roots. + DOMAIN: The segment S4 is probably the voltage-sensor and is + DOMAIN: The KHA domain (rich in hydrophobic and acidic re…	PTHR45743
1	78147463	78347463	g36307	1	78274695	78276435	+	KAT1_ARATH	KAT1_ARATH Potassium channel KAT1	GO:0005886, GO:0042802, GO:0005242, GO:0034765	GO:0005886</a>; C:plasma membrane + GO:0042802</a>; F:identical protein binding + GO:0005242</a>; F:inward rectifier potassium channel activity + GO:0034765</a>; P:regulation of monoatomic ion transmembrane transport	ath:AT5G46240	FUNCTION: Highly selective inward-rectifying potassium channel. This + SUBUNIT: The potassium channel is probably composed of a homo- or + INTERACTION: + SUBCELLULAR LOCATION: Membrane; Multi-pass membrane protein. + TISSUE SPECIFICITY: Expressed in guard cells, and in roots. + DOMAIN: The segment S4 is probably the voltage-sensor and is + DOMAIN: The KHA domain (rich in hydrophobic and acidic re…	PTHR45743
1	78147463	78347463	g36317	1	78313079	78315744	+	POLR2_ARATH	POLR2_ARATH Retrovirus-related Pol polyprotein from transposon RE2	GO:0004190, GO:0004519, GO:0046872, GO:0003676, GO:0003964, GO:0015074, GO:0006310, GO:0006508	GO:0004190</a>; F:aspartic-type endopeptidase activity + GO:0004519</a>; F:endonuclease activity + GO:0046872</a>; F:metal ion binding + GO:0003676</a>; F:nucleic acid binding + GO:0003964</a>; F:RNA-directed DNA polymerase activity + GO:0015074</a>; P:DNA integration + GO:0006310</a>; P:DNA recombination + GO:0006508</a>; P:proteolysis		CATALYTIC ACTIVITY: + SEQUENCE CAUTION:	PTHR11439
1	78147463	78347463	g36317	1	78313079	78315744	+	POLR2_ARATH	POLR2_ARATH Retrovirus-related Pol polyprotein from transposon RE2	GO:0004190, GO:0004519, GO:0046872, GO:0003676, GO:0003964, GO:0015074, GO:0006310, GO:0006508	GO:0004190</a>; F:aspartic-type endopeptidase activity + GO:0004519</a>; F:endonuclease activity + GO:0046872</a>; F:metal ion binding + GO:0003676</a>; F:nucleic acid binding + GO:0003964</a>; F:RNA-directed DNA polymerase activity + GO:0015074</a>; P:DNA integration + GO:0006310</a>; P:DNA recombination + GO:0006508</a>; P:proteolysis		CATALYTIC ACTIVITY: + SEQUENCE CAUTION:	PTHR11439
1	78147463	78347463	g36318	1	78313387	78313650	-	POLR1_ARATH	POLR1_ARATH Retrovirus-related Pol polyprotein from transposon RE1	GO:0004190, GO:0004519, GO:0046872, GO:0003676, GO:0003964, GO:0015074, GO:0006310, GO:0006508	GO:0004190</a>; F:aspartic-type endopeptidase activity + GO:0004519</a>; F:endonuclease activity + GO:0046872</a>; F:metal ion binding + GO:0003676</a>; F:nucleic acid binding + GO:0003964</a>; F:RNA-directed DNA polymerase activity + GO:0015074</a>; P:DNA integration + GO:0006310</a>; P:DNA recombination + GO:0006508</a>; P:proteolysis		CATALYTIC ACTIVITY: + SEQUENCE CAUTION:	PTHR11439
1	78147463	78347463	g36320	1	78315924	78317447	+	POLR2_ARATH	POLR2_ARATH Retrovirus-related Pol polyprotein from transposon RE2	GO:0004190, GO:0004519, GO:0046872, GO:0003676, GO:0003964, GO:0015074, GO:0006310, GO:0006508	GO:0004190</a>; F:aspartic-type endopeptidase activity + GO:0004519</a>; F:endonuclease activity + GO:0046872</a>; F:metal ion binding + GO:0003676</a>; F:nucleic acid binding + GO:0003964</a>; F:RNA-directed DNA polymerase activity + GO:0015074</a>; P:DNA integration + GO:0006310</a>; P:DNA recombination + GO:0006508</a>; P:proteolysis		CATALYTIC ACTIVITY: + SEQUENCE CAUTION:	PTHR11439
1	78147463	78347463	g36325	1	78328383	78330843	-	RL30_EUPES	RL30_EUPES Large ribosomal subunit protein eL30 {ECO:0000305}	GO:1990904, GO:0005840, GO:0003723	GO:1990904</a>; C:ribonucleoprotein complex + GO:0005840</a>; C:ribosome + GO:0003723</a>; F:RNA binding		SIMILARITY: Belongs to the eukaryotic ribosomal protein eL30 family.	PTHR11449
1	78147463	78347463	g36329	1	78332764	78337117	-	TF26_SCHPO	TF26_SCHPO Transposon Tf2-6 polyprotein	GO:0005634, GO:0004190, GO:0003677, GO:0003887, GO:0004519, GO:0046872, GO:0003723, GO:0003964, GO:0015074, GO:0006310, GO:0006508	GO:0005634</a>; C:nucleus + GO:0004190</a>; F:aspartic-type endopeptidase activity + GO:0003677</a>; F:DNA binding + GO:0003887</a>; F:DNA-directed DNA polymerase activity + GO:0004519</a>; F:endonuclease activity + GO:0046872</a>; F:metal ion binding + GO:0003723</a>; F:RNA binding + GO:0003964</a>; F:RNA-directed DNA polymerase activity + GO:0015074</a>; P:DNA integration + GO:0006310</a>; P:DN…		PTM: Processing of the polyproteins proceeds by an ordered pathway, + MISCELLANEOUS: Retrotransposons are mobile genetic entities that are	PTHR24559
1	78147463	78347463	g36329	1	78332764	78337117	-	TF26_SCHPO	TF26_SCHPO Transposon Tf2-6 polyprotein	GO:0005634, GO:0004190, GO:0003677, GO:0003887, GO:0004519, GO:0046872, GO:0003723, GO:0003964, GO:0015074, GO:0006310, GO:0006508	GO:0005634</a>; C:nucleus + GO:0004190</a>; F:aspartic-type endopeptidase activity + GO:0003677</a>; F:DNA binding + GO:0003887</a>; F:DNA-directed DNA polymerase activity + GO:0004519</a>; F:endonuclease activity + GO:0046872</a>; F:metal ion binding + GO:0003723</a>; F:RNA binding + GO:0003964</a>; F:RNA-directed DNA polymerase activity + GO:0015074</a>; P:DNA integration + GO:0006310</a>; P:DN…		PTM: Processing of the polyproteins proceeds by an ordered pathway, + MISCELLANEOUS: Retrotransposons are mobile genetic entities that are	PTHR24559
1	78147463	78347463	g36333	1	78340065	78344462	-	POLX_TOBAC	POLX_TOBAC Retrovirus-related Pol polyprotein from transposon TNT 1-94	GO:0004190, GO:0004519, GO:0003676, GO:0003964, GO:0008270, GO:0015074, GO:0006508	GO:0004190</a>; F:aspartic-type endopeptidase activity + GO:0004519</a>; F:endonuclease activity + GO:0003676</a>; F:nucleic acid binding + GO:0003964</a>; F:RNA-directed DNA polymerase activity + GO:0008270</a>; F:zinc ion binding + GO:0015074</a>; P:DNA integration + GO:0006508</a>; P:proteolysis		CATALYTIC ACTIVITY:	PTHR11439
2	11181827	11381827	g148609	2	11202145	11213341	-	POLX_TOBAC	POLX_TOBAC Retrovirus-related Pol polyprotein from transposon TNT 1-94	GO:0004190, GO:0004519, GO:0003676, GO:0003964, GO:0008270, GO:0015074, GO:0006508	GO:0004190</a>; F:aspartic-type endopeptidase activity + GO:0004519</a>; F:endonuclease activity + GO:0003676</a>; F:nucleic acid binding + GO:0003964</a>; F:RNA-directed DNA polymerase activity + GO:0008270</a>; F:zinc ion binding + GO:0015074</a>; P:DNA integration + GO:0006508</a>; P:proteolysis		CATALYTIC ACTIVITY:	PTHR11439
2	11181827	11381827	g148609	2	11202145	11213341	-	POLX_TOBAC	POLX_TOBAC Retrovirus-related Pol polyprotein from transposon TNT 1-94	GO:0004190, GO:0004519, GO:0003676, GO:0003964, GO:0008270, GO:0015074, GO:0006508	GO:0004190</a>; F:aspartic-type endopeptidase activity + GO:0004519</a>; F:endonuclease activity + GO:0003676</a>; F:nucleic acid binding + GO:0003964</a>; F:RNA-directed DNA polymerase activity + GO:0008270</a>; F:zinc ion binding + GO:0015074</a>; P:DNA integration + GO:0006508</a>; P:proteolysis		CATALYTIC ACTIVITY:	PTHR11439
2	11181827	11381827	g148610	2	11202921	11204095	+	POLX_TOBAC	POLX_TOBAC Retrovirus-related Pol polyprotein from transposon TNT 1-94	GO:0004190, GO:0004519, GO:0003676, GO:0003964, GO:0008270, GO:0015074, GO:0006508	GO:0004190</a>; F:aspartic-type endopeptidase activity + GO:0004519</a>; F:endonuclease activity + GO:0003676</a>; F:nucleic acid binding + GO:0003964</a>; F:RNA-directed DNA polymerase activity + GO:0008270</a>; F:zinc ion binding + GO:0015074</a>; P:DNA integration + GO:0006508</a>; P:proteolysis		CATALYTIC ACTIVITY:	PTHR11439
2	11181827	11381827	g148626	2	11243912	11246512	+	RS31_ARATH	RS31_ARATH Small ribosomal subunit protein uS3z {ECO:0000303|PubMed:36423343}	GO:0009507, GO:0022626, GO:0022627, GO:0005634, GO:0005777, GO:0000325, GO:0009506, GO:0003729, GO:0003735, GO:0006412	GO:0009507</a>; C:chloroplast + GO:0022626</a>; C:cytosolic ribosome + GO:0022627</a>; C:cytosolic small ribosomal subunit + GO:0005634</a>; C:nucleus + GO:0005777</a>; C:peroxisome + GO:0000325</a>; C:plant-type vacuole + GO:0009506</a>; C:plasmodesma + GO:0003729</a>; F:mRNA binding + GO:0003735</a>; F:structural constituent of ribosome + GO:0006412</a>; P:translation	ath:AT2G31610	SUBUNIT: Interacts with SNRNP35. {ECO:0000269|PubMed:15987817}. + SIMILARITY: Belongs to the universal ribosomal protein uS3 family.	PTHR11760
2	11181827	11381827	g148629	2	11254674	11259170	+	TAF15_ARATH	TAF15_ARATH Transcription initiation factor TFIID subunit 15	GO:0005634, GO:0046872, GO:0003723	GO:0005634</a>; C:nucleus + GO:0046872</a>; F:metal ion binding + GO:0003723</a>; F:RNA binding	ath:AT1G50300	FUNCTION: TAFs are components of the transcription factor IID (TFIID) + SUBUNIT: Component of the TFIID complex. TFIID is composed of TATA + SUBCELLULAR LOCATION: Nucleus {ECO:0000305}. + TISSUE SPECIFICITY: Expressed in roots, leaves and inflorescences. + SIMILARITY: Belongs to the TAF15 family. {ECO:0000305}. + SEQUENCE CAUTION:	PTHR12999
2	11181827	11381827	g148637	2	11274911	11276976	+	Y3985_ARATH	Y3985_ARATH BTB/POZ domain-containing protein At3g19850	GO:0016567	GO:0016567</a>; P:protein ubiquitination	ath:AT3G19850	FUNCTION: May act as a substrate-specific adapter of an E3 ubiquitin- + PATHWAY: Protein modification; protein ubiquitination. + DOMAIN: The BTB/POZ domain mediates the interaction with some component + SIMILARITY: Belongs to the NPH3 family. {ECO:0000255|PROSITE-	PTHR32370
2	11181827	11381827	g148638	2	11275732	11279068	-	Y1028_ARATH	Y1028_ARATH BTB/POZ domain-containing protein At1g50280	GO:0031463, GO:0016567, GO:0009737	GO:0031463</a>; C:Cul3-RING ubiquitin ligase complex + GO:0016567</a>; P:protein ubiquitination + GO:0009737</a>; P:response to abscisic acid	ath:AT1G50280	FUNCTION: May act as a substrate-specific adapter of an E3 ubiquitin- + PATHWAY: Protein modification; protein ubiquitination. + DOMAIN: The BTB/POZ domain mediates the interaction with some component + SIMILARITY: Belongs to the NPH3 family. {ECO:0000255|PROSITE- + SEQUENCE CAUTION:	PTHR32370
2	11181827	11381827	g148638	2	11275732	11279068	-	Y1028_ARATH	Y1028_ARATH BTB/POZ domain-containing protein At1g50280	GO:0031463, GO:0016567, GO:0009737	GO:0031463</a>; C:Cul3-RING ubiquitin ligase complex + GO:0016567</a>; P:protein ubiquitination + GO:0009737</a>; P:response to abscisic acid	ath:AT1G50280	FUNCTION: May act as a substrate-specific adapter of an E3 ubiquitin- + PATHWAY: Protein modification; protein ubiquitination. + DOMAIN: The BTB/POZ domain mediates the interaction with some component + SIMILARITY: Belongs to the NPH3 family. {ECO:0000255|PROSITE- + SEQUENCE CAUTION:	PTHR32370
2	11181827	11381827	g148639	2	11281589	11290887	-	PUB62_ARATH	PUB62_ARATH U-box domain-containing protein 62	GO:0004842, GO:0016567	GO:0004842</a>; F:ubiquitin-protein transferase activity + GO:0016567</a>; P:protein ubiquitination	ath:AT5G05230	FUNCTION: Functions as an E3 ubiquitin ligase. {ECO:0000250}. + CATALYTIC ACTIVITY: + PATHWAY: Protein modification; protein ubiquitination. + SEQUENCE CAUTION:	PTHR33644
2	11181827	11381827	g148640	2	11281591	11282148	+	Y3985_ARATH	Y3985_ARATH BTB/POZ domain-containing protein At3g19850	GO:0016567	GO:0016567</a>; P:protein ubiquitination	ath:AT3G19850	FUNCTION: May act as a substrate-specific adapter of an E3 ubiquitin- + PATHWAY: Protein modification; protein ubiquitination. + DOMAIN: The BTB/POZ domain mediates the interaction with some component + SIMILARITY: Belongs to the NPH3 family. {ECO:0000255|PROSITE-	PTHR32370
2	11181827	11381827	g148646	2	11298218	11300505	-	FABI_BRANA	FABI_BRANA Enoyl-[acyl-carrier-protein] reductase [NADH], chloroplastic	GO:0009507, GO:0004318, GO:0006633	GO:0009507</a>; C:chloroplast + GO:0004318</a>; F:enoyl-[acyl-carrier-protein] reductase (NADH) activity + GO:0006633</a>; P:fatty acid biosynthetic process		FUNCTION: Catalyzes the NAD-dependent reduction of a carbon-carbon + CATALYTIC ACTIVITY: + ACTIVITY REGULATION: Inactivated by phenylglyoxal by binding covalently + PATHWAY: Lipid metabolism; fatty acid biosynthesis. + SUBUNIT: Homotetramer. {ECO:0000269|PubMed:10521472, + SUBCELLULAR LOCATION: Plastid, chloroplast {ECO:0000305}. + TISSUE SPECIFICITY: Seeds and leaves. + SIMILARITY: Belongs to th…	PTHR43159
2	11181827	11381827	g148647	2	11301447	11303644	-	DIM_PEA	DIM_PEA Delta(24)-sterol reductase	GO:0016020, GO:0005516, GO:0050614, GO:0071949	GO:0016020</a>; C:membrane + GO:0005516</a>; F:calmodulin binding + GO:0050614</a>; F:delta24-sterol reductase activity + GO:0071949</a>; F:FAD binding		FUNCTION: Plays a critical role in the general process of plant cell + CATALYTIC ACTIVITY: + SUBCELLULAR LOCATION: Membrane {ECO:0000305}; Single-pass membrane + TISSUE SPECIFICITY: Highly expressed in the apical region and root tips + INDUCTION: Not induced by brassinolide. {ECO:0000269|PubMed:11669574}. + SIMILARITY: Belongs to the DIMINUTO family. {ECO:0000305}.	PTHR10801
2	11181827	11381827	g148648	2	11302469	11302906	+	DIM_ARATH	DIM_ARATH Delta(24)-sterol reductase	GO:0005737, GO:0005829, GO:0005783, GO:0016020, GO:0000325, GO:0005773, GO:0005516, GO:0050614, GO:0071949, GO:0016628, GO:0016132, GO:0009808, GO:0009834, GO:0008202, GO:0009826	GO:0005737</a>; C:cytoplasm + GO:0005829</a>; C:cytosol + GO:0005783</a>; C:endoplasmic reticulum + GO:0016020</a>; C:membrane + GO:0000325</a>; C:plant-type vacuole + GO:0005773</a>; C:vacuole + GO:0005516</a>; F:calmodulin binding + GO:0050614</a>; F:delta24-sterol reductase activity + GO:0071949</a>; F:FAD binding + GO:0016628</a>; F:oxidoreductase activity, acting on the CH-CH group of donors…	ath:AT3G19820	FUNCTION: Plays a critical role in the general process of plant cell + CATALYTIC ACTIVITY: + SUBUNIT: Interacts with calmodulin. {ECO:0000269|PubMed:16193053}. + INTERACTION: + SUBCELLULAR LOCATION: Microsome membrane {ECO:0000269|PubMed:9761794}; + DISRUPTION PHENOTYPE: Dwarf and reduced fertility. + SIMILARITY: Belongs to the DIMINUTO family. {ECO:0000305}.	PTHR10801
2	11181827	11381827	g148649	2	11303120	11303425	+	DIM_PEA	DIM_PEA Delta(24)-sterol reductase	GO:0016020, GO:0005516, GO:0050614, GO:0071949	GO:0016020</a>; C:membrane + GO:0005516</a>; F:calmodulin binding + GO:0050614</a>; F:delta24-sterol reductase activity + GO:0071949</a>; F:FAD binding		FUNCTION: Plays a critical role in the general process of plant cell + CATALYTIC ACTIVITY: + SUBCELLULAR LOCATION: Membrane {ECO:0000305}; Single-pass membrane + TISSUE SPECIFICITY: Highly expressed in the apical region and root tips + INDUCTION: Not induced by brassinolide. {ECO:0000269|PubMed:11669574}. + SIMILARITY: Belongs to the DIMINUTO family. {ECO:0000305}.	PTHR10801
2	11181827	11381827	g148656	2	11323227	11325126	-	YCED1_ARATH	YCED1_ARATH Large ribosomal RNA subunit accumulation protein YCED homolog 1, chloroplastic {ECO:0000305}	GO:0009507, GO:0042644, GO:0042254	GO:0009507</a>; C:chloroplast + GO:0042644</a>; C:chloroplast nucleoid + GO:0042254</a>; P:ribosome biogenesis	ath:AT3G19810	FUNCTION: Plays a role in synthesis, processing and/or stability of 23S + SUBCELLULAR LOCATION: Plastid, chloroplast stroma, chloroplast nucleoid + DISRUPTION PHENOTYPE: Embryo lethal. {ECO:0000269|PubMed:27574185}. + SIMILARITY: Belongs to the DUF177 domain family. {ECO:0000305}.	PTHR34374
2	11181827	11381827	g148657	2	11323530	11323712	+	YCED1_ARATH	YCED1_ARATH Large ribosomal RNA subunit accumulation protein YCED homolog 1, chloroplastic {ECO:0000305}	GO:0009507, GO:0042644, GO:0042254	GO:0009507</a>; C:chloroplast + GO:0042644</a>; C:chloroplast nucleoid + GO:0042254</a>; P:ribosome biogenesis	ath:AT3G19810	FUNCTION: Plays a role in synthesis, processing and/or stability of 23S + SUBCELLULAR LOCATION: Plastid, chloroplast stroma, chloroplast nucleoid + DISRUPTION PHENOTYPE: Embryo lethal. {ECO:0000269|PubMed:27574185}. + SIMILARITY: Belongs to the DUF177 domain family. {ECO:0000305}.	PTHR34374
2	11181827	11381827	g148658	2	11324609	11325022	+	YCED1_ARATH	YCED1_ARATH Large ribosomal RNA subunit accumulation protein YCED homolog 1, chloroplastic {ECO:0000305}	GO:0009507, GO:0042644, GO:0042254	GO:0009507</a>; C:chloroplast + GO:0042644</a>; C:chloroplast nucleoid + GO:0042254</a>; P:ribosome biogenesis	ath:AT3G19810	FUNCTION: Plays a role in synthesis, processing and/or stability of 23S + SUBCELLULAR LOCATION: Plastid, chloroplast stroma, chloroplast nucleoid + DISRUPTION PHENOTYPE: Embryo lethal. {ECO:0000269|PubMed:27574185}. + SIMILARITY: Belongs to the DUF177 domain family. {ECO:0000305}.	PTHR34374
2	11181827	11381827	g148659	2	11330708	11331031	-	CCB3_ARATH	CCB3_ARATH Protein COFACTOR ASSEMBLY OF COMPLEX C SUBUNIT B CCB3, chloroplastic {ECO:0000305}	GO:0009507, GO:0009535, GO:0010190	GO:0009507</a>; C:chloroplast + GO:0009535</a>; C:chloroplast thylakoid membrane + GO:0010190</a>; P:cytochrome b6f complex assembly	ath:AT5G36120	FUNCTION: Required for the biogenesis and accumulation of native + SUBCELLULAR LOCATION: Plastid, chloroplast thylakoid membrane + SIMILARITY: Belongs to the YggT family. {ECO:0000305}. + SEQUENCE CAUTION:	PTHR33219
2	11181827	11381827	g148660	2	11330850	11331071	+	CCB3_ARATH	CCB3_ARATH Protein COFACTOR ASSEMBLY OF COMPLEX C SUBUNIT B CCB3, chloroplastic {ECO:0000305}	GO:0009507, GO:0009535, GO:0010190	GO:0009507</a>; C:chloroplast + GO:0009535</a>; C:chloroplast thylakoid membrane + GO:0010190</a>; P:cytochrome b6f complex assembly	ath:AT5G36120	FUNCTION: Required for the biogenesis and accumulation of native + SUBCELLULAR LOCATION: Plastid, chloroplast thylakoid membrane + SIMILARITY: Belongs to the YggT family. {ECO:0000305}. + SEQUENCE CAUTION:	PTHR33219
2	11181827	11381827	g148661	2	11337162	11337419	-	POLX_TOBAC	POLX_TOBAC Retrovirus-related Pol polyprotein from transposon TNT 1-94	GO:0004190, GO:0004519, GO:0003676, GO:0003964, GO:0008270, GO:0015074, GO:0006508	GO:0004190</a>; F:aspartic-type endopeptidase activity + GO:0004519</a>; F:endonuclease activity + GO:0003676</a>; F:nucleic acid binding + GO:0003964</a>; F:RNA-directed DNA polymerase activity + GO:0008270</a>; F:zinc ion binding + GO:0015074</a>; P:DNA integration + GO:0006508</a>; P:proteolysis		CATALYTIC ACTIVITY:	PTHR11439
2	11181827	11381827	g148661	2	11337162	11337419	-	POLX_TOBAC	POLX_TOBAC Retrovirus-related Pol polyprotein from transposon TNT 1-94	GO:0004190, GO:0004519, GO:0003676, GO:0003964, GO:0008270, GO:0015074, GO:0006508	GO:0004190</a>; F:aspartic-type endopeptidase activity + GO:0004519</a>; F:endonuclease activity + GO:0003676</a>; F:nucleic acid binding + GO:0003964</a>; F:RNA-directed DNA polymerase activity + GO:0008270</a>; F:zinc ion binding + GO:0015074</a>; P:DNA integration + GO:0006508</a>; P:proteolysis		CATALYTIC ACTIVITY:	PTHR11439
2	11181827	11381827	g148663	2	11341329	11342717	+	ZDHC7_ARATH	ZDHC7_ARATH Protein S-acyltransferase 11	GO:0005783, GO:0005794, GO:0005774, GO:0019706, GO:0018230, GO:0006612	GO:0005783</a>; C:endoplasmic reticulum + GO:0005794</a>; C:Golgi apparatus + GO:0005774</a>; C:vacuolar membrane + GO:0019706</a>; F:protein-cysteine S-palmitoyltransferase activity + GO:0018230</a>; P:peptidyl-L-cysteine S-palmitoylation + GO:0006612</a>; P:protein targeting to membrane	ath:AT3G18620	FUNCTION: S-acyltransferase involved in protein lipid modification. + CATALYTIC ACTIVITY: + SUBCELLULAR LOCATION: Vacuole membrane {ECO:0000305}; Multi-pass + DOMAIN: The DHHC domain is required for palmitoyltransferase activity. + SIMILARITY: Belongs to the DHHC palmitoyltransferase family.	PTHR12246
2	11181827	11381827	g148664	2	11344292	11344970	+	PPR75_ARATH	PPR75_ARATH Pentatricopeptide repeat-containing protein At1g50270	GO:0003723, GO:0009451	GO:0003723</a>; F:RNA binding + GO:0009451</a>; P:RNA modification	ath:AT1G50270	SIMILARITY: Belongs to the PPR family. PCMP-E subfamily. {ECO:0000305}. + WEB RESOURCE: Name=Pentatricopeptide repeat proteins;	PTHR47926
2	11181827	11381827	g148664	2	11344292	11344970	+	PPR75_ARATH	PPR75_ARATH Pentatricopeptide repeat-containing protein At1g50270	GO:0003723, GO:0009451	GO:0003723</a>; F:RNA binding + GO:0009451</a>; P:RNA modification	ath:AT1G50270	SIMILARITY: Belongs to the PPR family. PCMP-E subfamily. {ECO:0000305}. + WEB RESOURCE: Name=Pentatricopeptide repeat proteins;	PTHR47926
2	11181827	11381827	g148664	2	11344292	11344970	+	PPR75_ARATH	PPR75_ARATH Pentatricopeptide repeat-containing protein At1g50270	GO:0003723, GO:0009451	GO:0003723</a>; F:RNA binding + GO:0009451</a>; P:RNA modification	ath:AT1G50270	SIMILARITY: Belongs to the PPR family. PCMP-E subfamily. {ECO:0000305}. + WEB RESOURCE: Name=Pentatricopeptide repeat proteins;	PTHR47926
2	11181827	11381827	g148665	2	11344298	11345674	-	PPR24_ARATH	PPR24_ARATH Pentatricopeptide repeat-containing protein At1g09220, mitochondrial	GO:0022626, GO:0005739, GO:0003723, GO:0009451	GO:0022626</a>; C:cytosolic ribosome + GO:0005739</a>; C:mitochondrion + GO:0003723</a>; F:RNA binding + GO:0009451</a>; P:RNA modification	ath:AT1G09220	SUBCELLULAR LOCATION: Mitochondrion {ECO:0000305}. + SIMILARITY: Belongs to the PPR family. PCMP-E subfamily. {ECO:0000305}. + SEQUENCE CAUTION: + WEB RESOURCE: Name=Pentatricopeptide repeat proteins;	PTHR47926
2	11181827	11381827	g148666	2	11345034	11347383	+	PPR24_ARATH	PPR24_ARATH Pentatricopeptide repeat-containing protein At1g09220, mitochondrial	GO:0022626, GO:0005739, GO:0003723, GO:0009451	GO:0022626</a>; C:cytosolic ribosome + GO:0005739</a>; C:mitochondrion + GO:0003723</a>; F:RNA binding + GO:0009451</a>; P:RNA modification	ath:AT1G09220	SUBCELLULAR LOCATION: Mitochondrion {ECO:0000305}. + SIMILARITY: Belongs to the PPR family. PCMP-E subfamily. {ECO:0000305}. + SEQUENCE CAUTION: + WEB RESOURCE: Name=Pentatricopeptide repeat proteins;	PTHR47926
2	11181827	11381827	g148668	2	11350268	11352055	-	CDC45_DICDI	CDC45_DICDI Cell division control protein 45 homolog	GO:0031261, GO:0003682, GO:0003688, GO:0003697, GO:0006270, GO:0000727, GO:1902977	GO:0031261</a>; C:DNA replication preinitiation complex + GO:0003682</a>; F:chromatin binding + GO:0003688</a>; F:DNA replication origin binding + GO:0003697</a>; F:single-stranded DNA binding + GO:0006270</a>; P:DNA replication initiation + GO:0000727</a>; P:double-strand break repair via break-induced replication + GO:1902977</a>; P:mitotic DNA replication preinitiation complex assembly	ddi:DDB_G0267748	FUNCTION: Required for initiation of chromosomal DNA replication. + SUBCELLULAR LOCATION: Nucleus {ECO:0000250}. + SIMILARITY: Belongs to the CDC45 family. {ECO:0000305}.	PTHR10507
2	11181827	11381827	g148669	2	11350352	11351303	+	CDC45_DICDI	CDC45_DICDI Cell division control protein 45 homolog	GO:0031261, GO:0003682, GO:0003688, GO:0003697, GO:0006270, GO:0000727, GO:1902977	GO:0031261</a>; C:DNA replication preinitiation complex + GO:0003682</a>; F:chromatin binding + GO:0003688</a>; F:DNA replication origin binding + GO:0003697</a>; F:single-stranded DNA binding + GO:0006270</a>; P:DNA replication initiation + GO:0000727</a>; P:double-strand break repair via break-induced replication + GO:1902977</a>; P:mitotic DNA replication preinitiation complex assembly	ddi:DDB_G0267748	FUNCTION: Required for initiation of chromosomal DNA replication. + SUBCELLULAR LOCATION: Nucleus {ECO:0000250}. + SIMILARITY: Belongs to the CDC45 family. {ECO:0000305}.	PTHR10507
2	11181827	11381827	g148669	2	11350352	11351303	+	CDC45_DICDI	CDC45_DICDI Cell division control protein 45 homolog	GO:0031261, GO:0003682, GO:0003688, GO:0003697, GO:0006270, GO:0000727, GO:1902977	GO:0031261</a>; C:DNA replication preinitiation complex + GO:0003682</a>; F:chromatin binding + GO:0003688</a>; F:DNA replication origin binding + GO:0003697</a>; F:single-stranded DNA binding + GO:0006270</a>; P:DNA replication initiation + GO:0000727</a>; P:double-strand break repair via break-induced replication + GO:1902977</a>; P:mitotic DNA replication preinitiation complex assembly	ddi:DDB_G0267748	FUNCTION: Required for initiation of chromosomal DNA replication. + SUBCELLULAR LOCATION: Nucleus {ECO:0000250}. + SIMILARITY: Belongs to the CDC45 family. {ECO:0000305}.	PTHR10507
2	11181827	11381827	g148674	2	11361062	11361735	-	RS272_ARATH	RS272_ARATH Small ribosomal subunit protein eS27y {ECO:0000303|PubMed:36423343}	GO:0022626, GO:0022627, GO:0009505, GO:0009506, GO:0042788, GO:0005840, GO:0046872, GO:0003729, GO:0003723, GO:0003735, GO:0000028, GO:0006412	GO:0022626</a>; C:cytosolic ribosome + GO:0022627</a>; C:cytosolic small ribosomal subunit + GO:0009505</a>; C:plant-type cell wall + GO:0009506</a>; C:plasmodesma + GO:0042788</a>; C:polysomal ribosome + GO:0005840</a>; C:ribosome + GO:0046872</a>; F:metal ion binding + GO:0003729</a>; F:mRNA binding + GO:0003723</a>; F:RNA binding + GO:0003735</a>; F:structural constituent of ribosome + GO:0000…	ath:AT3G61110	FUNCTION: May be involved in the elimination of damaged mRNA after UV + COFACTOR: + INDUCTION: Down-regulated by UV-C treatment. + SIMILARITY: Belongs to the eukaryotic ribosomal protein eS27 family.	PTHR11594
2	11181827	11381827	g148680	2	11373671	11374412	+	YCED2_ARATH	YCED2_ARATH Large ribosomal RNA subunit accumulation protein YCED homolog 2, chloroplastic {ECO:0000305}	GO:0009507, GO:0042254	GO:0009507</a>; C:chloroplast + GO:0042254</a>; P:ribosome biogenesis	ath:AT3G19800	FUNCTION: May play a role in synthesis, processing and/or stability of + SUBCELLULAR LOCATION: Plastid, chloroplast {ECO:0000255}. + ALTERNATIVE PRODUCTS: + SIMILARITY: Belongs to the DUF177 domain family. {ECO:0000305}. + SEQUENCE CAUTION:	PTHR37734
2	11181827	11381827	g148681	2	11376777	11379163	-	Y662_CHLP8	Y662_CHLP8 UPF0301 protein Cpar_0662 {ECO:0000255|HAMAP-Rule:MF_00758}			cpc:Cpar_0662	SIMILARITY: Belongs to the UPF0301 (AlgH) family. {ECO:0000255|HAMAP-	PTHR30327
2	12451047	12651047	g149036	2	12449540	12454321	+	YI31B_YEAST	YI31B_YEAST Transposon Ty3-I Gag-Pol polyprotein	GO:0005737, GO:0005634, GO:0000943, GO:0004190, GO:0005524, GO:0003677, GO:0003887, GO:0008233, GO:0003723, GO:0004540, GO:0003964, GO:0004523, GO:0008270, GO:0015074, GO:0006310, GO:0006508, GO:0032197	GO:0005737</a>; C:cytoplasm + GO:0005634</a>; C:nucleus + GO:0000943</a>; C:retrotransposon nucleocapsid + GO:0004190</a>; F:aspartic-type endopeptidase activity + GO:0005524</a>; F:ATP binding + GO:0003677</a>; F:DNA binding + GO:0003887</a>; F:DNA-directed DNA polymerase activity + GO:0008233</a>; F:peptidase activity + GO:0003723</a>; F:RNA binding + GO:0004540</a>; F:RNA nuclease activity + G…		FUNCTION: Capsid protein (CA) is the structural component of the virus- + FUNCTION: Nucleocapsid protein p11 (NC) forms the nucleocore that coats + FUNCTION: The aspartyl protease (PR) mediates the proteolytic cleavages + FUNCTION: Reverse transcriptase/ribonuclease H (RT) is a + FUNCTION: Integrase (IN) targets the VLP to the nucleus, where a + CATALYTIC ACTIVITY: + CATALYTIC ACTIVITY: + CATALYT…	PTHR24559
2	12451047	12651047	g149040	2	12462986	12465123	-	C7A29_PANGI	C7A29_PANGI Cytochrome P450 CYP72A219	GO:0016020, GO:0020037, GO:0005506, GO:0004497, GO:0016705	GO:0016020</a>; C:membrane + GO:0020037</a>; F:heme binding + GO:0005506</a>; F:iron ion binding + GO:0004497</a>; F:monooxygenase activity + GO:0016705</a>; F:oxidoreductase activity, acting on paired donors, with incorporation or reduction of molecular oxygen		FUNCTION: Probable heme-thiolate monooxygenase. {ECO:0000250}. + COFACTOR: + SUBCELLULAR LOCATION: Membrane {ECO:0000305}; Single-pass membrane + SIMILARITY: Belongs to the cytochrome P450 family. {ECO:0000305}. + CAUTION: Reported as CYP72A219 in the publication but submitted as	PTHR24282
2	12451047	12651047	g149041	2	12463038	12463271	+	C7A29_PANGI	C7A29_PANGI Cytochrome P450 CYP72A219	GO:0016020, GO:0020037, GO:0005506, GO:0004497, GO:0016705	GO:0016020</a>; C:membrane + GO:0020037</a>; F:heme binding + GO:0005506</a>; F:iron ion binding + GO:0004497</a>; F:monooxygenase activity + GO:0016705</a>; F:oxidoreductase activity, acting on paired donors, with incorporation or reduction of molecular oxygen		FUNCTION: Probable heme-thiolate monooxygenase. {ECO:0000250}. + COFACTOR: + SUBCELLULAR LOCATION: Membrane {ECO:0000305}; Single-pass membrane + SIMILARITY: Belongs to the cytochrome P450 family. {ECO:0000305}. + CAUTION: Reported as CYP72A219 in the publication but submitted as	PTHR24282
2	12451047	12651047	g149044	2	12475275	12477435	-	C7A29_PANGI	C7A29_PANGI Cytochrome P450 CYP72A219	GO:0016020, GO:0020037, GO:0005506, GO:0004497, GO:0016705	GO:0016020</a>; C:membrane + GO:0020037</a>; F:heme binding + GO:0005506</a>; F:iron ion binding + GO:0004497</a>; F:monooxygenase activity + GO:0016705</a>; F:oxidoreductase activity, acting on paired donors, with incorporation or reduction of molecular oxygen		FUNCTION: Probable heme-thiolate monooxygenase. {ECO:0000250}. + COFACTOR: + SUBCELLULAR LOCATION: Membrane {ECO:0000305}; Single-pass membrane + SIMILARITY: Belongs to the cytochrome P450 family. {ECO:0000305}. + CAUTION: Reported as CYP72A219 in the publication but submitted as	PTHR24282
2	12451047	12651047	g149047	2	12485967	12486984	+	PPP5_SOLLC	PPP5_SOLLC Serine/threonine-protein phosphatase 5	GO:0005829, GO:0005789, GO:0031965, GO:0016607, GO:0005634, GO:0046872, GO:0017018, GO:0004722	GO:0005829</a>; C:cytosol + GO:0005789</a>; C:endoplasmic reticulum membrane + GO:0031965</a>; C:nuclear membrane + GO:0016607</a>; C:nuclear speck + GO:0005634</a>; C:nucleus + GO:0046872</a>; F:metal ion binding + GO:0017018</a>; F:myosin phosphatase activity + GO:0004722</a>; F:protein serine/threonine phosphatase activity	sly:543849	FUNCTION: Isoform 2 dephosphorylates phosphorylated phytochromes, with + CATALYTIC ACTIVITY: + CATALYTIC ACTIVITY: + COFACTOR: + ACTIVITY REGULATION: Activated by linoleic acid, linolenic acid, oleic + SUBUNIT: Interacts with PHYA and PHYB, mostly when they are + SUBCELLULAR LOCATION: [Isoform 1]: Endoplasmic reticulum membrane; + SUBCELLULAR LOCATION: [Isoform 2]: Cytoplasm. Nucleus, nucleoplasm…	PTHR45668
2	12451047	12651047	g149048	2	12490501	12491677	+	PPP5_ARATH	PPP5_ARATH Serine/threonine-protein phosphatase 5	GO:0005737, GO:0005829, GO:0005789, GO:0005635, GO:0031965, GO:0016607, GO:0005634, GO:0009506, GO:0046872, GO:0017018, GO:0004721, GO:0004722, GO:0046906, GO:0010019, GO:1902325, GO:0006913, GO:0010017	GO:0005737</a>; C:cytoplasm + GO:0005829</a>; C:cytosol + GO:0005789</a>; C:endoplasmic reticulum membrane + GO:0005635</a>; C:nuclear envelope + GO:0031965</a>; C:nuclear membrane + GO:0016607</a>; C:nuclear speck + GO:0005634</a>; C:nucleus + GO:0009506</a>; C:plasmodesma + GO:0046872</a>; F:metal ion binding + GO:0017018</a>; F:myosin phosphatase activity + GO:0004721</a>; F:phosphoprotein pho…	ath:AT2G42810	FUNCTION: Isoform 2 dephosphorylates phosphorylated phytochromes, with + CATALYTIC ACTIVITY: + CATALYTIC ACTIVITY: + COFACTOR: + ACTIVITY REGULATION: Activated by arachidonic acid (AA). + BIOPHYSICOCHEMICAL PROPERTIES: + SUBUNIT: Interacts with PHYA and PHYB, mostly when they are + INTERACTION: + SUBCELLULAR LOCATION: [Isoform 1]: Endoplasmic reticulum membrane; + SUBCELLULAR LOCATION: [Isoform 2…	PTHR45668
2	12451047	12651047	g149049	2	12491981	12498180	+	PPP5_SOLLC	PPP5_SOLLC Serine/threonine-protein phosphatase 5	GO:0005829, GO:0005789, GO:0031965, GO:0016607, GO:0005634, GO:0046872, GO:0017018, GO:0004722	GO:0005829</a>; C:cytosol + GO:0005789</a>; C:endoplasmic reticulum membrane + GO:0031965</a>; C:nuclear membrane + GO:0016607</a>; C:nuclear speck + GO:0005634</a>; C:nucleus + GO:0046872</a>; F:metal ion binding + GO:0017018</a>; F:myosin phosphatase activity + GO:0004722</a>; F:protein serine/threonine phosphatase activity	sly:543849	FUNCTION: Isoform 2 dephosphorylates phosphorylated phytochromes, with + CATALYTIC ACTIVITY: + CATALYTIC ACTIVITY: + COFACTOR: + ACTIVITY REGULATION: Activated by linoleic acid, linolenic acid, oleic + SUBUNIT: Interacts with PHYA and PHYB, mostly when they are + SUBCELLULAR LOCATION: [Isoform 1]: Endoplasmic reticulum membrane; + SUBCELLULAR LOCATION: [Isoform 2]: Cytoplasm. Nucleus, nucleoplasm…	PTHR45668
2	12451047	12651047	g149050	2	12501398	12502840	+	RLP29_ARATH	RLP29_ARATH Receptor like protein 29 {ECO:0000303|PubMed:18434605}	GO:0005886	GO:0005886</a>; C:plasma membrane	ath:AT2G42800	SUBCELLULAR LOCATION: Cell membrane {ECO:0000305}; Single-pass type I + SIMILARITY: Belongs to the RLP family. {ECO:0000305}.	PTHR48010
2	12451047	12651047	g149051	2	12501454	12504042	-	RLP29_ARATH	RLP29_ARATH Receptor like protein 29 {ECO:0000303|PubMed:18434605}	GO:0005886	GO:0005886</a>; C:plasma membrane	ath:AT2G42800	SUBCELLULAR LOCATION: Cell membrane {ECO:0000305}; Single-pass type I + SIMILARITY: Belongs to the RLP family. {ECO:0000305}.	PTHR48010
2	12451047	12651047	g149051	2	12501454	12504042	-	RLP29_ARATH	RLP29_ARATH Receptor like protein 29 {ECO:0000303|PubMed:18434605}	GO:0005886	GO:0005886</a>; C:plasma membrane	ath:AT2G42800	SUBCELLULAR LOCATION: Cell membrane {ECO:0000305}; Single-pass type I + SIMILARITY: Belongs to the RLP family. {ECO:0000305}.	PTHR48010
2	12451047	12651047	g149051	2	12501454	12504042	-	RLP29_ARATH	RLP29_ARATH Receptor like protein 29 {ECO:0000303|PubMed:18434605}	GO:0005886	GO:0005886</a>; C:plasma membrane	ath:AT2G42800	SUBCELLULAR LOCATION: Cell membrane {ECO:0000305}; Single-pass type I + SIMILARITY: Belongs to the RLP family. {ECO:0000305}.	PTHR48010
2	12451047	12651047	g149055	2	12523813	12525816	+	RSLE1_ORYSJ	RSLE1_ORYSJ Zinc finger BED domain-containing protein RICESLEEPER 1	GO:0005634, GO:0003677, GO:0046872, GO:0046983, GO:0009791	GO:0005634</a>; C:nucleus + GO:0003677</a>; F:DNA binding + GO:0046872</a>; F:metal ion binding + GO:0046983</a>; F:protein dimerization activity + GO:0009791</a>; P:post-embryonic development	osa:9267589	FUNCTION: Transposase-like protein that is essential for plant growth + SUBUNIT: Homodimer. {ECO:0000250}. + SUBCELLULAR LOCATION: Nucleus {ECO:0000250}. + DISRUPTION PHENOTYPE: Reduced plant size and amount of seeds.	PTHR23272
2	12451047	12651047	g149056	2	12524230	12526353	-	RSLE3_ORYSJ	RSLE3_ORYSJ Zinc finger BED domain-containing protein RICESLEEPER 3	GO:0005634, GO:0003677, GO:0046872, GO:0046983, GO:0009791	GO:0005634</a>; C:nucleus + GO:0003677</a>; F:DNA binding + GO:0046872</a>; F:metal ion binding + GO:0046983</a>; F:protein dimerization activity + GO:0009791</a>; P:post-embryonic development	osa:4339741	FUNCTION: Transposase-like protein that is essential for plant growth + SUBUNIT: Homodimer. {ECO:0000250}. + SUBCELLULAR LOCATION: Nucleus {ECO:0000269|PubMed:23067104}.	PTHR23272
2	12451047	12651047	g149056	2	12524230	12526353	-	RSLE3_ORYSJ	RSLE3_ORYSJ Zinc finger BED domain-containing protein RICESLEEPER 3	GO:0005634, GO:0003677, GO:0046872, GO:0046983, GO:0009791	GO:0005634</a>; C:nucleus + GO:0003677</a>; F:DNA binding + GO:0046872</a>; F:metal ion binding + GO:0046983</a>; F:protein dimerization activity + GO:0009791</a>; P:post-embryonic development	osa:4339741	FUNCTION: Transposase-like protein that is essential for plant growth + SUBUNIT: Homodimer. {ECO:0000250}. + SUBCELLULAR LOCATION: Nucleus {ECO:0000269|PubMed:23067104}.	PTHR23272
2	12451047	12651047	g149057	2	12528539	12530705	-	T5H_TAXCU	T5H_TAXCU Taxadiene 5-alpha hydroxylase	GO:0016020, GO:0020037, GO:0005506, GO:0004497, GO:0050604, GO:0042617	GO:0016020</a>; C:membrane + GO:0020037</a>; F:heme binding + GO:0005506</a>; F:iron ion binding + GO:0004497</a>; F:monooxygenase activity + GO:0050604</a>; F:taxadiene 5-alpha-hydroxylase activity + GO:0042617</a>; P:paclitaxel biosynthetic process	ag:AAQ56240	FUNCTION: Catalyzes the first oxygenation step of taxol biosynthesis. + CATALYTIC ACTIVITY: + COFACTOR: + BIOPHYSICOCHEMICAL PROPERTIES: + PATHWAY: Alkaloid biosynthesis; taxol biosynthesis; taxa-4(20),11-dien- + SUBCELLULAR LOCATION: Membrane {ECO:0000305}; Single-pass membrane + SIMILARITY: Belongs to the cytochrome P450 family. {ECO:0000305}. + SEQUENCE CAUTION:	PTHR24286
2	12451047	12651047	g149058	2	12530199	12530399	+	T14H_TAXCU	T14H_TAXCU Taxoid 14-beta-hydroxylase	GO:0005783, GO:0043231, GO:0016020, GO:0020037, GO:0005506, GO:0036203, GO:0042617	GO:0005783</a>; C:endoplasmic reticulum + GO:0043231</a>; C:intracellular membrane-bounded organelle + GO:0016020</a>; C:membrane + GO:0020037</a>; F:heme binding + GO:0005506</a>; F:iron ion binding + GO:0036203</a>; F:taxoid 14-beta-hydroxylase activity + GO:0042617</a>; P:paclitaxel biosynthetic process	ag:AAO66199	FUNCTION: Catalyzes the conversion of 5-alpha-acetoxy-10beta-ol to 5- + CATALYTIC ACTIVITY: + BIOPHYSICOCHEMICAL PROPERTIES: + PATHWAY: Alkaloid biosynthesis; taxol biosynthesis. + SUBCELLULAR LOCATION: Microsome membrane {ECO:0000269|PubMed:12729625}; + SIMILARITY: Belongs to the cytochrome P450 family. {ECO:0000305}.	PTHR24286
2	12451047	12651047	g149061	2	12532980	12537168	+	M2K5_ARATH	M2K5_ARATH Mitogen-activated protein kinase kinase 5 {ECO:0000303|PubMed:10048483}	GO:0005737, GO:0005524, GO:0004708, GO:0106310, GO:0004674, GO:0004713, GO:0009738, GO:0051301, GO:0098542, GO:0010227, GO:0010229, GO:0009626, GO:0010365, GO:0006468, GO:0010082, GO:0090333, GO:0051510	GO:0005737</a>; C:cytoplasm + GO:0005524</a>; F:ATP binding + GO:0004708</a>; F:MAP kinase kinase activity + GO:0106310</a>; F:protein serine kinase activity + GO:0004674</a>; F:protein serine/threonine kinase activity + GO:0004713</a>; F:protein tyrosine kinase activity + GO:0009738</a>; P:abscisic acid-activated signaling pathway + GO:0051301</a>; P:cell division + GO:0098542</a>; P:defense res…	ath:AT3G21220	FUNCTION: Mitogen-activated protein kinase kinase (MAPKK) which + CATALYTIC ACTIVITY: + CATALYTIC ACTIVITY: + CATALYTIC ACTIVITY: + ACTIVITY REGULATION: Activated through serine and threonine + SUBUNIT: Interacts with P.syringae type III effector HopF2 + INTERACTION: + TISSUE SPECIFICITY: Expressed higher in stems and leaves than in + PTM: Phosphorylation at Thr-215 and Ser-221 by MAP kinase kina…	PTHR24361
2	12451047	12651047	g149063	2	12540922	12542459	-	T5H_TAXCU	T5H_TAXCU Taxadiene 5-alpha hydroxylase	GO:0016020, GO:0020037, GO:0005506, GO:0004497, GO:0050604, GO:0042617	GO:0016020</a>; C:membrane + GO:0020037</a>; F:heme binding + GO:0005506</a>; F:iron ion binding + GO:0004497</a>; F:monooxygenase activity + GO:0050604</a>; F:taxadiene 5-alpha-hydroxylase activity + GO:0042617</a>; P:paclitaxel biosynthetic process	ag:AAQ56240	FUNCTION: Catalyzes the first oxygenation step of taxol biosynthesis. + CATALYTIC ACTIVITY: + COFACTOR: + BIOPHYSICOCHEMICAL PROPERTIES: + PATHWAY: Alkaloid biosynthesis; taxol biosynthesis; taxa-4(20),11-dien- + SUBCELLULAR LOCATION: Membrane {ECO:0000305}; Single-pass membrane + SIMILARITY: Belongs to the cytochrome P450 family. {ECO:0000305}. + SEQUENCE CAUTION:	PTHR24286
2	12451047	12651047	g149064	2	12541684	12542280	+	T5H_TAXCU	T5H_TAXCU Taxadiene 5-alpha hydroxylase	GO:0016020, GO:0020037, GO:0005506, GO:0004497, GO:0050604, GO:0042617	GO:0016020</a>; C:membrane + GO:0020037</a>; F:heme binding + GO:0005506</a>; F:iron ion binding + GO:0004497</a>; F:monooxygenase activity + GO:0050604</a>; F:taxadiene 5-alpha-hydroxylase activity + GO:0042617</a>; P:paclitaxel biosynthetic process	ag:AAQ56240	FUNCTION: Catalyzes the first oxygenation step of taxol biosynthesis. + CATALYTIC ACTIVITY: + COFACTOR: + BIOPHYSICOCHEMICAL PROPERTIES: + PATHWAY: Alkaloid biosynthesis; taxol biosynthesis; taxa-4(20),11-dien- + SUBCELLULAR LOCATION: Membrane {ECO:0000305}; Single-pass membrane + SIMILARITY: Belongs to the cytochrome P450 family. {ECO:0000305}. + SEQUENCE CAUTION:	PTHR24286
2	12451047	12651047	g149065	2	12542308	12547969	+	POLR2_ARATH	POLR2_ARATH Retrovirus-related Pol polyprotein from transposon RE2	GO:0004190, GO:0004519, GO:0046872, GO:0003676, GO:0003964, GO:0015074, GO:0006310, GO:0006508	GO:0004190</a>; F:aspartic-type endopeptidase activity + GO:0004519</a>; F:endonuclease activity + GO:0046872</a>; F:metal ion binding + GO:0003676</a>; F:nucleic acid binding + GO:0003964</a>; F:RNA-directed DNA polymerase activity + GO:0015074</a>; P:DNA integration + GO:0006310</a>; P:DNA recombination + GO:0006508</a>; P:proteolysis		CATALYTIC ACTIVITY: + SEQUENCE CAUTION:	PTHR11439
2	12451047	12651047	g149065	2	12542308	12547969	+	POLR2_ARATH	POLR2_ARATH Retrovirus-related Pol polyprotein from transposon RE2	GO:0004190, GO:0004519, GO:0046872, GO:0003676, GO:0003964, GO:0015074, GO:0006310, GO:0006508	GO:0004190</a>; F:aspartic-type endopeptidase activity + GO:0004519</a>; F:endonuclease activity + GO:0046872</a>; F:metal ion binding + GO:0003676</a>; F:nucleic acid binding + GO:0003964</a>; F:RNA-directed DNA polymerase activity + GO:0015074</a>; P:DNA integration + GO:0006310</a>; P:DNA recombination + GO:0006508</a>; P:proteolysis		CATALYTIC ACTIVITY: + SEQUENCE CAUTION:	PTHR11439
2	12451047	12651047	g149065	2	12542308	12547969	+	POLR2_ARATH	POLR2_ARATH Retrovirus-related Pol polyprotein from transposon RE2	GO:0004190, GO:0004519, GO:0046872, GO:0003676, GO:0003964, GO:0015074, GO:0006310, GO:0006508	GO:0004190</a>; F:aspartic-type endopeptidase activity + GO:0004519</a>; F:endonuclease activity + GO:0046872</a>; F:metal ion binding + GO:0003676</a>; F:nucleic acid binding + GO:0003964</a>; F:RNA-directed DNA polymerase activity + GO:0015074</a>; P:DNA integration + GO:0006310</a>; P:DNA recombination + GO:0006508</a>; P:proteolysis		CATALYTIC ACTIVITY: + SEQUENCE CAUTION:	PTHR11439
2	12451047	12651047	g149065	2	12542308	12547969	+	POLR2_ARATH	POLR2_ARATH Retrovirus-related Pol polyprotein from transposon RE2	GO:0004190, GO:0004519, GO:0046872, GO:0003676, GO:0003964, GO:0015074, GO:0006310, GO:0006508	GO:0004190</a>; F:aspartic-type endopeptidase activity + GO:0004519</a>; F:endonuclease activity + GO:0046872</a>; F:metal ion binding + GO:0003676</a>; F:nucleic acid binding + GO:0003964</a>; F:RNA-directed DNA polymerase activity + GO:0015074</a>; P:DNA integration + GO:0006310</a>; P:DNA recombination + GO:0006508</a>; P:proteolysis		CATALYTIC ACTIVITY: + SEQUENCE CAUTION:	PTHR11439
2	12451047	12651047	g149068	2	12544599	12548115	-	COPIA_DROME	COPIA_DROME Copia protein	GO:0042575, GO:0004190, GO:0005524, GO:0003887, GO:0003676, GO:0008270, GO:0015074, GO:0006508	GO:0042575</a>; C:DNA polymerase complex + GO:0004190</a>; F:aspartic-type endopeptidase activity + GO:0005524</a>; F:ATP binding + GO:0003887</a>; F:DNA-directed DNA polymerase activity + GO:0003676</a>; F:nucleic acid binding + GO:0008270</a>; F:zinc ion binding + GO:0015074</a>; P:DNA integration + GO:0006508</a>; P:proteolysis		ALTERNATIVE PRODUCTS: + SEQUENCE CAUTION:	PTHR11439
2	12451047	12651047	g149071	2	12550496	12552027	+	T5H_TAXCU	T5H_TAXCU Taxadiene 5-alpha hydroxylase	GO:0016020, GO:0020037, GO:0005506, GO:0004497, GO:0050604, GO:0042617	GO:0016020</a>; C:membrane + GO:0020037</a>; F:heme binding + GO:0005506</a>; F:iron ion binding + GO:0004497</a>; F:monooxygenase activity + GO:0050604</a>; F:taxadiene 5-alpha-hydroxylase activity + GO:0042617</a>; P:paclitaxel biosynthetic process	ag:AAQ56240	FUNCTION: Catalyzes the first oxygenation step of taxol biosynthesis. + CATALYTIC ACTIVITY: + COFACTOR: + BIOPHYSICOCHEMICAL PROPERTIES: + PATHWAY: Alkaloid biosynthesis; taxol biosynthesis; taxa-4(20),11-dien- + SUBCELLULAR LOCATION: Membrane {ECO:0000305}; Single-pass membrane + SIMILARITY: Belongs to the cytochrome P450 family. {ECO:0000305}. + SEQUENCE CAUTION:	PTHR24286
2	12451047	12651047	g149072	2	12550669	12551265	-	T5H_TAXCU	T5H_TAXCU Taxadiene 5-alpha hydroxylase	GO:0016020, GO:0020037, GO:0005506, GO:0004497, GO:0050604, GO:0042617	GO:0016020</a>; C:membrane + GO:0020037</a>; F:heme binding + GO:0005506</a>; F:iron ion binding + GO:0004497</a>; F:monooxygenase activity + GO:0050604</a>; F:taxadiene 5-alpha-hydroxylase activity + GO:0042617</a>; P:paclitaxel biosynthetic process	ag:AAQ56240	FUNCTION: Catalyzes the first oxygenation step of taxol biosynthesis. + CATALYTIC ACTIVITY: + COFACTOR: + BIOPHYSICOCHEMICAL PROPERTIES: + PATHWAY: Alkaloid biosynthesis; taxol biosynthesis; taxa-4(20),11-dien- + SUBCELLULAR LOCATION: Membrane {ECO:0000305}; Single-pass membrane + SIMILARITY: Belongs to the cytochrome P450 family. {ECO:0000305}. + SEQUENCE CAUTION:	PTHR24286
2	12451047	12651047	g149075	2	12560956	12562493	+	T5H_TAXCU	T5H_TAXCU Taxadiene 5-alpha hydroxylase	GO:0016020, GO:0020037, GO:0005506, GO:0004497, GO:0050604, GO:0042617	GO:0016020</a>; C:membrane + GO:0020037</a>; F:heme binding + GO:0005506</a>; F:iron ion binding + GO:0004497</a>; F:monooxygenase activity + GO:0050604</a>; F:taxadiene 5-alpha-hydroxylase activity + GO:0042617</a>; P:paclitaxel biosynthetic process	ag:AAQ56240	FUNCTION: Catalyzes the first oxygenation step of taxol biosynthesis. + CATALYTIC ACTIVITY: + COFACTOR: + BIOPHYSICOCHEMICAL PROPERTIES: + PATHWAY: Alkaloid biosynthesis; taxol biosynthesis; taxa-4(20),11-dien- + SUBCELLULAR LOCATION: Membrane {ECO:0000305}; Single-pass membrane + SIMILARITY: Belongs to the cytochrome P450 family. {ECO:0000305}. + SEQUENCE CAUTION:	PTHR24286
2	12451047	12651047	g149076	2	12561135	12561731	-	T5H_TAXCU	T5H_TAXCU Taxadiene 5-alpha hydroxylase	GO:0016020, GO:0020037, GO:0005506, GO:0004497, GO:0050604, GO:0042617	GO:0016020</a>; C:membrane + GO:0020037</a>; F:heme binding + GO:0005506</a>; F:iron ion binding + GO:0004497</a>; F:monooxygenase activity + GO:0050604</a>; F:taxadiene 5-alpha-hydroxylase activity + GO:0042617</a>; P:paclitaxel biosynthetic process	ag:AAQ56240	FUNCTION: Catalyzes the first oxygenation step of taxol biosynthesis. + CATALYTIC ACTIVITY: + COFACTOR: + BIOPHYSICOCHEMICAL PROPERTIES: + PATHWAY: Alkaloid biosynthesis; taxol biosynthesis; taxa-4(20),11-dien- + SUBCELLULAR LOCATION: Membrane {ECO:0000305}; Single-pass membrane + SIMILARITY: Belongs to the cytochrome P450 family. {ECO:0000305}. + SEQUENCE CAUTION:	PTHR24286
2	12451047	12651047	g149079	2	12568958	12571218	+	T5H_TAXCU	T5H_TAXCU Taxadiene 5-alpha hydroxylase	GO:0016020, GO:0020037, GO:0005506, GO:0004497, GO:0050604, GO:0042617	GO:0016020</a>; C:membrane + GO:0020037</a>; F:heme binding + GO:0005506</a>; F:iron ion binding + GO:0004497</a>; F:monooxygenase activity + GO:0050604</a>; F:taxadiene 5-alpha-hydroxylase activity + GO:0042617</a>; P:paclitaxel biosynthetic process	ag:AAQ56240	FUNCTION: Catalyzes the first oxygenation step of taxol biosynthesis. + CATALYTIC ACTIVITY: + COFACTOR: + BIOPHYSICOCHEMICAL PROPERTIES: + PATHWAY: Alkaloid biosynthesis; taxol biosynthesis; taxa-4(20),11-dien- + SUBCELLULAR LOCATION: Membrane {ECO:0000305}; Single-pass membrane + SIMILARITY: Belongs to the cytochrome P450 family. {ECO:0000305}. + SEQUENCE CAUTION:	PTHR24286
2	12451047	12651047	g149080	2	12569131	12569727	-	T5H_TAXCU	T5H_TAXCU Taxadiene 5-alpha hydroxylase	GO:0016020, GO:0020037, GO:0005506, GO:0004497, GO:0050604, GO:0042617	GO:0016020</a>; C:membrane + GO:0020037</a>; F:heme binding + GO:0005506</a>; F:iron ion binding + GO:0004497</a>; F:monooxygenase activity + GO:0050604</a>; F:taxadiene 5-alpha-hydroxylase activity + GO:0042617</a>; P:paclitaxel biosynthetic process	ag:AAQ56240	FUNCTION: Catalyzes the first oxygenation step of taxol biosynthesis. + CATALYTIC ACTIVITY: + COFACTOR: + BIOPHYSICOCHEMICAL PROPERTIES: + PATHWAY: Alkaloid biosynthesis; taxol biosynthesis; taxa-4(20),11-dien- + SUBCELLULAR LOCATION: Membrane {ECO:0000305}; Single-pass membrane + SIMILARITY: Belongs to the cytochrome P450 family. {ECO:0000305}. + SEQUENCE CAUTION:	PTHR24286
2	12451047	12651047	g149081	2	12570829	12573456	-	DHRSX_HUMAN	DHRSX_HUMAN Dehydrogenase/reductase SDR family member on chromosome X	GO:0005576, GO:0016491, GO:0010508	GO:0005576</a>; C:extracellular region + GO:0016491</a>; F:oxidoreductase activity + GO:0010508</a>; P:positive regulation of autophagy	hsa:207063	FUNCTION: Involved in the positive regulation of starvation-induced + INTERACTION: + SUBCELLULAR LOCATION: Secreted {ECO:0000269|PubMed:25076851}. + TISSUE SPECIFICITY: Widely expressed. Highly expressed in the pancreas. + MISCELLANEOUS: The gene coding for this protein is located in the + SIMILARITY: Belongs to the short-chain dehydrogenases/reductases (SDR)	PTHR24320
2	12451047	12651047	g149083	2	12575562	12576542	+	POLR1_ARATH	POLR1_ARATH Retrovirus-related Pol polyprotein from transposon RE1	GO:0004190, GO:0004519, GO:0046872, GO:0003676, GO:0003964, GO:0015074, GO:0006310, GO:0006508	GO:0004190</a>; F:aspartic-type endopeptidase activity + GO:0004519</a>; F:endonuclease activity + GO:0046872</a>; F:metal ion binding + GO:0003676</a>; F:nucleic acid binding + GO:0003964</a>; F:RNA-directed DNA polymerase activity + GO:0015074</a>; P:DNA integration + GO:0006310</a>; P:DNA recombination + GO:0006508</a>; P:proteolysis		CATALYTIC ACTIVITY: + SEQUENCE CAUTION:	PTHR11439
2	12451047	12651047	g149085	2	12575888	12577077	-	POLR1_ARATH	POLR1_ARATH Retrovirus-related Pol polyprotein from transposon RE1	GO:0004190, GO:0004519, GO:0046872, GO:0003676, GO:0003964, GO:0015074, GO:0006310, GO:0006508	GO:0004190</a>; F:aspartic-type endopeptidase activity + GO:0004519</a>; F:endonuclease activity + GO:0046872</a>; F:metal ion binding + GO:0003676</a>; F:nucleic acid binding + GO:0003964</a>; F:RNA-directed DNA polymerase activity + GO:0015074</a>; P:DNA integration + GO:0006310</a>; P:DNA recombination + GO:0006508</a>; P:proteolysis		CATALYTIC ACTIVITY: + SEQUENCE CAUTION:	PTHR11439
2	12451047	12651047	g149086	2	12576934	12579086	+	POLR1_ARATH	POLR1_ARATH Retrovirus-related Pol polyprotein from transposon RE1	GO:0004190, GO:0004519, GO:0046872, GO:0003676, GO:0003964, GO:0015074, GO:0006310, GO:0006508	GO:0004190</a>; F:aspartic-type endopeptidase activity + GO:0004519</a>; F:endonuclease activity + GO:0046872</a>; F:metal ion binding + GO:0003676</a>; F:nucleic acid binding + GO:0003964</a>; F:RNA-directed DNA polymerase activity + GO:0015074</a>; P:DNA integration + GO:0006310</a>; P:DNA recombination + GO:0006508</a>; P:proteolysis		CATALYTIC ACTIVITY: + SEQUENCE CAUTION:	PTHR11439
2	12451047	12651047	g149086	2	12576934	12579086	+	POLR1_ARATH	POLR1_ARATH Retrovirus-related Pol polyprotein from transposon RE1	GO:0004190, GO:0004519, GO:0046872, GO:0003676, GO:0003964, GO:0015074, GO:0006310, GO:0006508	GO:0004190</a>; F:aspartic-type endopeptidase activity + GO:0004519</a>; F:endonuclease activity + GO:0046872</a>; F:metal ion binding + GO:0003676</a>; F:nucleic acid binding + GO:0003964</a>; F:RNA-directed DNA polymerase activity + GO:0015074</a>; P:DNA integration + GO:0006310</a>; P:DNA recombination + GO:0006508</a>; P:proteolysis		CATALYTIC ACTIVITY: + SEQUENCE CAUTION:	PTHR11439
2	12451047	12651047	g149088	2	12577564	12578058	-	POLR1_ARATH	POLR1_ARATH Retrovirus-related Pol polyprotein from transposon RE1	GO:0004190, GO:0004519, GO:0046872, GO:0003676, GO:0003964, GO:0015074, GO:0006310, GO:0006508	GO:0004190</a>; F:aspartic-type endopeptidase activity + GO:0004519</a>; F:endonuclease activity + GO:0046872</a>; F:metal ion binding + GO:0003676</a>; F:nucleic acid binding + GO:0003964</a>; F:RNA-directed DNA polymerase activity + GO:0015074</a>; P:DNA integration + GO:0006310</a>; P:DNA recombination + GO:0006508</a>; P:proteolysis		CATALYTIC ACTIVITY: + SEQUENCE CAUTION:	PTHR11439
2	12451047	12651047	g149089	2	12603216	12604807	-	PDF1_ARATH	PDF1_ARATH Protodermal factor 1	GO:0005576	GO:0005576</a>; C:extracellular region	ath:AT2G42840	FUNCTION: May be involved in the regulation of meristem growth. + TISSUE SPECIFICITY: Confined to the shoot apical meristem (SAM) at the	PTHR33210
2	12451047	12651047	g149090	2	12603237	12604682	+	PDF1_ARATH	PDF1_ARATH Protodermal factor 1	GO:0005576	GO:0005576</a>; C:extracellular region	ath:AT2G42840	FUNCTION: May be involved in the regulation of meristem growth. + TISSUE SPECIFICITY: Confined to the shoot apical meristem (SAM) at the	PTHR33210
2	12451047	12651047	g149098	2	12617009	12621845	+	1433D_SOYBN	1433D_SOYBN 14-3-3-like protein D	GO:0005737, GO:0007165	GO:0005737</a>; C:cytoplasm + GO:0007165</a>; P:signal transduction	gmx:547990	SIMILARITY: Belongs to the 14-3-3 family. {ECO:0000305}.	PTHR18860
2	12451047	12651047	g149099	2	12619538	12619849	-	14339_SOLLC	14339_SOLLC 14-3-3 protein 9	GO:0005737, GO:0007165	GO:0005737</a>; C:cytoplasm + GO:0007165</a>; P:signal transduction	sly:544115	SUBUNIT: Homodimer. {ECO:0000305}. + SIMILARITY: Belongs to the 14-3-3 family. {ECO:0000305}.	PTHR18860
2	12451047	12651047	g149102	2	12627783	12628394	-	ILV5_ARATH	ILV5_ARATH Ketol-acid reductoisomerase, chloroplastic	GO:0048046, GO:0009507, GO:0009941, GO:0009570, GO:0005829, GO:0005739, GO:0009505, GO:0009536, GO:0005507, GO:0004455, GO:0009097, GO:0009099	GO:0048046</a>; C:apoplast + GO:0009507</a>; C:chloroplast + GO:0009941</a>; C:chloroplast envelope + GO:0009570</a>; C:chloroplast stroma + GO:0005829</a>; C:cytosol + GO:0005739</a>; C:mitochondrion + GO:0009505</a>; C:plant-type cell wall + GO:0009536</a>; C:plastid + GO:0005507</a>; F:copper ion binding + GO:0004455</a>; F:ketol-acid reductoisomerase activity + GO:0009097</a>; P:isoleucine bi…	ath:AT3G58610	CATALYTIC ACTIVITY: + CATALYTIC ACTIVITY: + COFACTOR: + PATHWAY: Amino-acid biosynthesis; L-isoleucine biosynthesis; L- + PATHWAY: Amino-acid biosynthesis; L-valine biosynthesis; L-valine from + SUBUNIT: Homodimer. {ECO:0000250}. + SUBCELLULAR LOCATION: Plastid, chloroplast {ECO:0000305}. + SIMILARITY: Belongs to the ketol-acid reductoisomerase family.	PTHR21371
2	12451047	12651047	g149103	2	12629129	12632513	-	ILV5_PEA	ILV5_PEA Ketol-acid reductoisomerase, chloroplastic	GO:0009507, GO:0004455, GO:0046872, GO:0009097, GO:0009099	GO:0009507</a>; C:chloroplast + GO:0004455</a>; F:ketol-acid reductoisomerase activity + GO:0046872</a>; F:metal ion binding + GO:0009097</a>; P:isoleucine biosynthetic process + GO:0009099</a>; P:valine biosynthetic process		CATALYTIC ACTIVITY: + CATALYTIC ACTIVITY: + COFACTOR: + PATHWAY: Amino-acid biosynthesis; L-isoleucine biosynthesis; L- + PATHWAY: Amino-acid biosynthesis; L-valine biosynthesis; L-valine from + SUBUNIT: Homodimer. {ECO:0000250}. + SUBCELLULAR LOCATION: Plastid, chloroplast {ECO:0000305}. + SIMILARITY: Belongs to the ketol-acid reductoisomerase family.	PTHR21371
2	12451047	12651047	g149104	2	12631144	12631380	+	ILV5_ARATH	ILV5_ARATH Ketol-acid reductoisomerase, chloroplastic	GO:0048046, GO:0009507, GO:0009941, GO:0009570, GO:0005829, GO:0005739, GO:0009505, GO:0009536, GO:0005507, GO:0004455, GO:0009097, GO:0009099	GO:0048046</a>; C:apoplast + GO:0009507</a>; C:chloroplast + GO:0009941</a>; C:chloroplast envelope + GO:0009570</a>; C:chloroplast stroma + GO:0005829</a>; C:cytosol + GO:0005739</a>; C:mitochondrion + GO:0009505</a>; C:plant-type cell wall + GO:0009536</a>; C:plastid + GO:0005507</a>; F:copper ion binding + GO:0004455</a>; F:ketol-acid reductoisomerase activity + GO:0009097</a>; P:isoleucine bi…	ath:AT3G58610	CATALYTIC ACTIVITY: + CATALYTIC ACTIVITY: + COFACTOR: + PATHWAY: Amino-acid biosynthesis; L-isoleucine biosynthesis; L- + PATHWAY: Amino-acid biosynthesis; L-valine biosynthesis; L-valine from + SUBUNIT: Homodimer. {ECO:0000250}. + SUBCELLULAR LOCATION: Plastid, chloroplast {ECO:0000305}. + SIMILARITY: Belongs to the ketol-acid reductoisomerase family.	PTHR21371
2	12451047	12651047	g149109	2	12643854	12649083	-	POLR1_ARATH	POLR1_ARATH Retrovirus-related Pol polyprotein from transposon RE1	GO:0004190, GO:0004519, GO:0046872, GO:0003676, GO:0003964, GO:0015074, GO:0006310, GO:0006508	GO:0004190</a>; F:aspartic-type endopeptidase activity + GO:0004519</a>; F:endonuclease activity + GO:0046872</a>; F:metal ion binding + GO:0003676</a>; F:nucleic acid binding + GO:0003964</a>; F:RNA-directed DNA polymerase activity + GO:0015074</a>; P:DNA integration + GO:0006310</a>; P:DNA recombination + GO:0006508</a>; P:proteolysis		CATALYTIC ACTIVITY: + SEQUENCE CAUTION:	PTHR11439
2	12469291	12669291	g149044	2	12475275	12477435	-	C7A29_PANGI	C7A29_PANGI Cytochrome P450 CYP72A219	GO:0016020, GO:0020037, GO:0005506, GO:0004497, GO:0016705	GO:0016020</a>; C:membrane + GO:0020037</a>; F:heme binding + GO:0005506</a>; F:iron ion binding + GO:0004497</a>; F:monooxygenase activity + GO:0016705</a>; F:oxidoreductase activity, acting on paired donors, with incorporation or reduction of molecular oxygen		FUNCTION: Probable heme-thiolate monooxygenase. {ECO:0000250}. + COFACTOR: + SUBCELLULAR LOCATION: Membrane {ECO:0000305}; Single-pass membrane + SIMILARITY: Belongs to the cytochrome P450 family. {ECO:0000305}. + CAUTION: Reported as CYP72A219 in the publication but submitted as	PTHR24282
2	12469291	12669291	g149047	2	12485967	12486984	+	PPP5_SOLLC	PPP5_SOLLC Serine/threonine-protein phosphatase 5	GO:0005829, GO:0005789, GO:0031965, GO:0016607, GO:0005634, GO:0046872, GO:0017018, GO:0004722	GO:0005829</a>; C:cytosol + GO:0005789</a>; C:endoplasmic reticulum membrane + GO:0031965</a>; C:nuclear membrane + GO:0016607</a>; C:nuclear speck + GO:0005634</a>; C:nucleus + GO:0046872</a>; F:metal ion binding + GO:0017018</a>; F:myosin phosphatase activity + GO:0004722</a>; F:protein serine/threonine phosphatase activity	sly:543849	FUNCTION: Isoform 2 dephosphorylates phosphorylated phytochromes, with + CATALYTIC ACTIVITY: + CATALYTIC ACTIVITY: + COFACTOR: + ACTIVITY REGULATION: Activated by linoleic acid, linolenic acid, oleic + SUBUNIT: Interacts with PHYA and PHYB, mostly when they are + SUBCELLULAR LOCATION: [Isoform 1]: Endoplasmic reticulum membrane; + SUBCELLULAR LOCATION: [Isoform 2]: Cytoplasm. Nucleus, nucleoplasm…	PTHR45668
2	12469291	12669291	g149048	2	12490501	12491677	+	PPP5_ARATH	PPP5_ARATH Serine/threonine-protein phosphatase 5	GO:0005737, GO:0005829, GO:0005789, GO:0005635, GO:0031965, GO:0016607, GO:0005634, GO:0009506, GO:0046872, GO:0017018, GO:0004721, GO:0004722, GO:0046906, GO:0010019, GO:1902325, GO:0006913, GO:0010017	GO:0005737</a>; C:cytoplasm + GO:0005829</a>; C:cytosol + GO:0005789</a>; C:endoplasmic reticulum membrane + GO:0005635</a>; C:nuclear envelope + GO:0031965</a>; C:nuclear membrane + GO:0016607</a>; C:nuclear speck + GO:0005634</a>; C:nucleus + GO:0009506</a>; C:plasmodesma + GO:0046872</a>; F:metal ion binding + GO:0017018</a>; F:myosin phosphatase activity + GO:0004721</a>; F:phosphoprotein pho…	ath:AT2G42810	FUNCTION: Isoform 2 dephosphorylates phosphorylated phytochromes, with + CATALYTIC ACTIVITY: + CATALYTIC ACTIVITY: + COFACTOR: + ACTIVITY REGULATION: Activated by arachidonic acid (AA). + BIOPHYSICOCHEMICAL PROPERTIES: + SUBUNIT: Interacts with PHYA and PHYB, mostly when they are + INTERACTION: + SUBCELLULAR LOCATION: [Isoform 1]: Endoplasmic reticulum membrane; + SUBCELLULAR LOCATION: [Isoform 2…	PTHR45668
2	12469291	12669291	g149049	2	12491981	12498180	+	PPP5_SOLLC	PPP5_SOLLC Serine/threonine-protein phosphatase 5	GO:0005829, GO:0005789, GO:0031965, GO:0016607, GO:0005634, GO:0046872, GO:0017018, GO:0004722	GO:0005829</a>; C:cytosol + GO:0005789</a>; C:endoplasmic reticulum membrane + GO:0031965</a>; C:nuclear membrane + GO:0016607</a>; C:nuclear speck + GO:0005634</a>; C:nucleus + GO:0046872</a>; F:metal ion binding + GO:0017018</a>; F:myosin phosphatase activity + GO:0004722</a>; F:protein serine/threonine phosphatase activity	sly:543849	FUNCTION: Isoform 2 dephosphorylates phosphorylated phytochromes, with + CATALYTIC ACTIVITY: + CATALYTIC ACTIVITY: + COFACTOR: + ACTIVITY REGULATION: Activated by linoleic acid, linolenic acid, oleic + SUBUNIT: Interacts with PHYA and PHYB, mostly when they are + SUBCELLULAR LOCATION: [Isoform 1]: Endoplasmic reticulum membrane; + SUBCELLULAR LOCATION: [Isoform 2]: Cytoplasm. Nucleus, nucleoplasm…	PTHR45668
2	12469291	12669291	g149050	2	12501398	12502840	+	RLP29_ARATH	RLP29_ARATH Receptor like protein 29 {ECO:0000303|PubMed:18434605}	GO:0005886	GO:0005886</a>; C:plasma membrane	ath:AT2G42800	SUBCELLULAR LOCATION: Cell membrane {ECO:0000305}; Single-pass type I + SIMILARITY: Belongs to the RLP family. {ECO:0000305}.	PTHR48010
2	12469291	12669291	g149051	2	12501454	12504042	-	RLP29_ARATH	RLP29_ARATH Receptor like protein 29 {ECO:0000303|PubMed:18434605}	GO:0005886	GO:0005886</a>; C:plasma membrane	ath:AT2G42800	SUBCELLULAR LOCATION: Cell membrane {ECO:0000305}; Single-pass type I + SIMILARITY: Belongs to the RLP family. {ECO:0000305}.	PTHR48010
2	12469291	12669291	g149051	2	12501454	12504042	-	RLP29_ARATH	RLP29_ARATH Receptor like protein 29 {ECO:0000303|PubMed:18434605}	GO:0005886	GO:0005886</a>; C:plasma membrane	ath:AT2G42800	SUBCELLULAR LOCATION: Cell membrane {ECO:0000305}; Single-pass type I + SIMILARITY: Belongs to the RLP family. {ECO:0000305}.	PTHR48010
2	12469291	12669291	g149051	2	12501454	12504042	-	RLP29_ARATH	RLP29_ARATH Receptor like protein 29 {ECO:0000303|PubMed:18434605}	GO:0005886	GO:0005886</a>; C:plasma membrane	ath:AT2G42800	SUBCELLULAR LOCATION: Cell membrane {ECO:0000305}; Single-pass type I + SIMILARITY: Belongs to the RLP family. {ECO:0000305}.	PTHR48010
2	12469291	12669291	g149055	2	12523813	12525816	+	RSLE1_ORYSJ	RSLE1_ORYSJ Zinc finger BED domain-containing protein RICESLEEPER 1	GO:0005634, GO:0003677, GO:0046872, GO:0046983, GO:0009791	GO:0005634</a>; C:nucleus + GO:0003677</a>; F:DNA binding + GO:0046872</a>; F:metal ion binding + GO:0046983</a>; F:protein dimerization activity + GO:0009791</a>; P:post-embryonic development	osa:9267589	FUNCTION: Transposase-like protein that is essential for plant growth + SUBUNIT: Homodimer. {ECO:0000250}. + SUBCELLULAR LOCATION: Nucleus {ECO:0000250}. + DISRUPTION PHENOTYPE: Reduced plant size and amount of seeds.	PTHR23272
2	12469291	12669291	g149056	2	12524230	12526353	-	RSLE3_ORYSJ	RSLE3_ORYSJ Zinc finger BED domain-containing protein RICESLEEPER 3	GO:0005634, GO:0003677, GO:0046872, GO:0046983, GO:0009791	GO:0005634</a>; C:nucleus + GO:0003677</a>; F:DNA binding + GO:0046872</a>; F:metal ion binding + GO:0046983</a>; F:protein dimerization activity + GO:0009791</a>; P:post-embryonic development	osa:4339741	FUNCTION: Transposase-like protein that is essential for plant growth + SUBUNIT: Homodimer. {ECO:0000250}. + SUBCELLULAR LOCATION: Nucleus {ECO:0000269|PubMed:23067104}.	PTHR23272
2	12469291	12669291	g149056	2	12524230	12526353	-	RSLE3_ORYSJ	RSLE3_ORYSJ Zinc finger BED domain-containing protein RICESLEEPER 3	GO:0005634, GO:0003677, GO:0046872, GO:0046983, GO:0009791	GO:0005634</a>; C:nucleus + GO:0003677</a>; F:DNA binding + GO:0046872</a>; F:metal ion binding + GO:0046983</a>; F:protein dimerization activity + GO:0009791</a>; P:post-embryonic development	osa:4339741	FUNCTION: Transposase-like protein that is essential for plant growth + SUBUNIT: Homodimer. {ECO:0000250}. + SUBCELLULAR LOCATION: Nucleus {ECO:0000269|PubMed:23067104}.	PTHR23272
2	12469291	12669291	g149057	2	12528539	12530705	-	T5H_TAXCU	T5H_TAXCU Taxadiene 5-alpha hydroxylase	GO:0016020, GO:0020037, GO:0005506, GO:0004497, GO:0050604, GO:0042617	GO:0016020</a>; C:membrane + GO:0020037</a>; F:heme binding + GO:0005506</a>; F:iron ion binding + GO:0004497</a>; F:monooxygenase activity + GO:0050604</a>; F:taxadiene 5-alpha-hydroxylase activity + GO:0042617</a>; P:paclitaxel biosynthetic process	ag:AAQ56240	FUNCTION: Catalyzes the first oxygenation step of taxol biosynthesis. + CATALYTIC ACTIVITY: + COFACTOR: + BIOPHYSICOCHEMICAL PROPERTIES: + PATHWAY: Alkaloid biosynthesis; taxol biosynthesis; taxa-4(20),11-dien- + SUBCELLULAR LOCATION: Membrane {ECO:0000305}; Single-pass membrane + SIMILARITY: Belongs to the cytochrome P450 family. {ECO:0000305}. + SEQUENCE CAUTION:	PTHR24286
2	12469291	12669291	g149058	2	12530199	12530399	+	T14H_TAXCU	T14H_TAXCU Taxoid 14-beta-hydroxylase	GO:0005783, GO:0043231, GO:0016020, GO:0020037, GO:0005506, GO:0036203, GO:0042617	GO:0005783</a>; C:endoplasmic reticulum + GO:0043231</a>; C:intracellular membrane-bounded organelle + GO:0016020</a>; C:membrane + GO:0020037</a>; F:heme binding + GO:0005506</a>; F:iron ion binding + GO:0036203</a>; F:taxoid 14-beta-hydroxylase activity + GO:0042617</a>; P:paclitaxel biosynthetic process	ag:AAO66199	FUNCTION: Catalyzes the conversion of 5-alpha-acetoxy-10beta-ol to 5- + CATALYTIC ACTIVITY: + BIOPHYSICOCHEMICAL PROPERTIES: + PATHWAY: Alkaloid biosynthesis; taxol biosynthesis. + SUBCELLULAR LOCATION: Microsome membrane {ECO:0000269|PubMed:12729625}; + SIMILARITY: Belongs to the cytochrome P450 family. {ECO:0000305}.	PTHR24286
2	12469291	12669291	g149061	2	12532980	12537168	+	M2K5_ARATH	M2K5_ARATH Mitogen-activated protein kinase kinase 5 {ECO:0000303|PubMed:10048483}	GO:0005737, GO:0005524, GO:0004708, GO:0106310, GO:0004674, GO:0004713, GO:0009738, GO:0051301, GO:0098542, GO:0010227, GO:0010229, GO:0009626, GO:0010365, GO:0006468, GO:0010082, GO:0090333, GO:0051510	GO:0005737</a>; C:cytoplasm + GO:0005524</a>; F:ATP binding + GO:0004708</a>; F:MAP kinase kinase activity + GO:0106310</a>; F:protein serine kinase activity + GO:0004674</a>; F:protein serine/threonine kinase activity + GO:0004713</a>; F:protein tyrosine kinase activity + GO:0009738</a>; P:abscisic acid-activated signaling pathway + GO:0051301</a>; P:cell division + GO:0098542</a>; P:defense res…	ath:AT3G21220	FUNCTION: Mitogen-activated protein kinase kinase (MAPKK) which + CATALYTIC ACTIVITY: + CATALYTIC ACTIVITY: + CATALYTIC ACTIVITY: + ACTIVITY REGULATION: Activated through serine and threonine + SUBUNIT: Interacts with P.syringae type III effector HopF2 + INTERACTION: + TISSUE SPECIFICITY: Expressed higher in stems and leaves than in + PTM: Phosphorylation at Thr-215 and Ser-221 by MAP kinase kina…	PTHR24361
2	12469291	12669291	g149063	2	12540922	12542459	-	T5H_TAXCU	T5H_TAXCU Taxadiene 5-alpha hydroxylase	GO:0016020, GO:0020037, GO:0005506, GO:0004497, GO:0050604, GO:0042617	GO:0016020</a>; C:membrane + GO:0020037</a>; F:heme binding + GO:0005506</a>; F:iron ion binding + GO:0004497</a>; F:monooxygenase activity + GO:0050604</a>; F:taxadiene 5-alpha-hydroxylase activity + GO:0042617</a>; P:paclitaxel biosynthetic process	ag:AAQ56240	FUNCTION: Catalyzes the first oxygenation step of taxol biosynthesis. + CATALYTIC ACTIVITY: + COFACTOR: + BIOPHYSICOCHEMICAL PROPERTIES: + PATHWAY: Alkaloid biosynthesis; taxol biosynthesis; taxa-4(20),11-dien- + SUBCELLULAR LOCATION: Membrane {ECO:0000305}; Single-pass membrane + SIMILARITY: Belongs to the cytochrome P450 family. {ECO:0000305}. + SEQUENCE CAUTION:	PTHR24286
2	12469291	12669291	g149064	2	12541684	12542280	+	T5H_TAXCU	T5H_TAXCU Taxadiene 5-alpha hydroxylase	GO:0016020, GO:0020037, GO:0005506, GO:0004497, GO:0050604, GO:0042617	GO:0016020</a>; C:membrane + GO:0020037</a>; F:heme binding + GO:0005506</a>; F:iron ion binding + GO:0004497</a>; F:monooxygenase activity + GO:0050604</a>; F:taxadiene 5-alpha-hydroxylase activity + GO:0042617</a>; P:paclitaxel biosynthetic process	ag:AAQ56240	FUNCTION: Catalyzes the first oxygenation step of taxol biosynthesis. + CATALYTIC ACTIVITY: + COFACTOR: + BIOPHYSICOCHEMICAL PROPERTIES: + PATHWAY: Alkaloid biosynthesis; taxol biosynthesis; taxa-4(20),11-dien- + SUBCELLULAR LOCATION: Membrane {ECO:0000305}; Single-pass membrane + SIMILARITY: Belongs to the cytochrome P450 family. {ECO:0000305}. + SEQUENCE CAUTION:	PTHR24286
2	12469291	12669291	g149065	2	12542308	12547969	+	POLR2_ARATH	POLR2_ARATH Retrovirus-related Pol polyprotein from transposon RE2	GO:0004190, GO:0004519, GO:0046872, GO:0003676, GO:0003964, GO:0015074, GO:0006310, GO:0006508	GO:0004190</a>; F:aspartic-type endopeptidase activity + GO:0004519</a>; F:endonuclease activity + GO:0046872</a>; F:metal ion binding + GO:0003676</a>; F:nucleic acid binding + GO:0003964</a>; F:RNA-directed DNA polymerase activity + GO:0015074</a>; P:DNA integration + GO:0006310</a>; P:DNA recombination + GO:0006508</a>; P:proteolysis		CATALYTIC ACTIVITY: + SEQUENCE CAUTION:	PTHR11439
2	12469291	12669291	g149065	2	12542308	12547969	+	POLR2_ARATH	POLR2_ARATH Retrovirus-related Pol polyprotein from transposon RE2	GO:0004190, GO:0004519, GO:0046872, GO:0003676, GO:0003964, GO:0015074, GO:0006310, GO:0006508	GO:0004190</a>; F:aspartic-type endopeptidase activity + GO:0004519</a>; F:endonuclease activity + GO:0046872</a>; F:metal ion binding + GO:0003676</a>; F:nucleic acid binding + GO:0003964</a>; F:RNA-directed DNA polymerase activity + GO:0015074</a>; P:DNA integration + GO:0006310</a>; P:DNA recombination + GO:0006508</a>; P:proteolysis		CATALYTIC ACTIVITY: + SEQUENCE CAUTION:	PTHR11439
2	12469291	12669291	g149065	2	12542308	12547969	+	POLR2_ARATH	POLR2_ARATH Retrovirus-related Pol polyprotein from transposon RE2	GO:0004190, GO:0004519, GO:0046872, GO:0003676, GO:0003964, GO:0015074, GO:0006310, GO:0006508	GO:0004190</a>; F:aspartic-type endopeptidase activity + GO:0004519</a>; F:endonuclease activity + GO:0046872</a>; F:metal ion binding + GO:0003676</a>; F:nucleic acid binding + GO:0003964</a>; F:RNA-directed DNA polymerase activity + GO:0015074</a>; P:DNA integration + GO:0006310</a>; P:DNA recombination + GO:0006508</a>; P:proteolysis		CATALYTIC ACTIVITY: + SEQUENCE CAUTION:	PTHR11439
2	12469291	12669291	g149065	2	12542308	12547969	+	POLR2_ARATH	POLR2_ARATH Retrovirus-related Pol polyprotein from transposon RE2	GO:0004190, GO:0004519, GO:0046872, GO:0003676, GO:0003964, GO:0015074, GO:0006310, GO:0006508	GO:0004190</a>; F:aspartic-type endopeptidase activity + GO:0004519</a>; F:endonuclease activity + GO:0046872</a>; F:metal ion binding + GO:0003676</a>; F:nucleic acid binding + GO:0003964</a>; F:RNA-directed DNA polymerase activity + GO:0015074</a>; P:DNA integration + GO:0006310</a>; P:DNA recombination + GO:0006508</a>; P:proteolysis		CATALYTIC ACTIVITY: + SEQUENCE CAUTION:	PTHR11439
2	12469291	12669291	g149068	2	12544599	12548115	-	COPIA_DROME	COPIA_DROME Copia protein	GO:0042575, GO:0004190, GO:0005524, GO:0003887, GO:0003676, GO:0008270, GO:0015074, GO:0006508	GO:0042575</a>; C:DNA polymerase complex + GO:0004190</a>; F:aspartic-type endopeptidase activity + GO:0005524</a>; F:ATP binding + GO:0003887</a>; F:DNA-directed DNA polymerase activity + GO:0003676</a>; F:nucleic acid binding + GO:0008270</a>; F:zinc ion binding + GO:0015074</a>; P:DNA integration + GO:0006508</a>; P:proteolysis		ALTERNATIVE PRODUCTS: + SEQUENCE CAUTION:	PTHR11439
2	12469291	12669291	g149071	2	12550496	12552027	+	T5H_TAXCU	T5H_TAXCU Taxadiene 5-alpha hydroxylase	GO:0016020, GO:0020037, GO:0005506, GO:0004497, GO:0050604, GO:0042617	GO:0016020</a>; C:membrane + GO:0020037</a>; F:heme binding + GO:0005506</a>; F:iron ion binding + GO:0004497</a>; F:monooxygenase activity + GO:0050604</a>; F:taxadiene 5-alpha-hydroxylase activity + GO:0042617</a>; P:paclitaxel biosynthetic process	ag:AAQ56240	FUNCTION: Catalyzes the first oxygenation step of taxol biosynthesis. + CATALYTIC ACTIVITY: + COFACTOR: + BIOPHYSICOCHEMICAL PROPERTIES: + PATHWAY: Alkaloid biosynthesis; taxol biosynthesis; taxa-4(20),11-dien- + SUBCELLULAR LOCATION: Membrane {ECO:0000305}; Single-pass membrane + SIMILARITY: Belongs to the cytochrome P450 family. {ECO:0000305}. + SEQUENCE CAUTION:	PTHR24286
2	12469291	12669291	g149072	2	12550669	12551265	-	T5H_TAXCU	T5H_TAXCU Taxadiene 5-alpha hydroxylase	GO:0016020, GO:0020037, GO:0005506, GO:0004497, GO:0050604, GO:0042617	GO:0016020</a>; C:membrane + GO:0020037</a>; F:heme binding + GO:0005506</a>; F:iron ion binding + GO:0004497</a>; F:monooxygenase activity + GO:0050604</a>; F:taxadiene 5-alpha-hydroxylase activity + GO:0042617</a>; P:paclitaxel biosynthetic process	ag:AAQ56240	FUNCTION: Catalyzes the first oxygenation step of taxol biosynthesis. + CATALYTIC ACTIVITY: + COFACTOR: + BIOPHYSICOCHEMICAL PROPERTIES: + PATHWAY: Alkaloid biosynthesis; taxol biosynthesis; taxa-4(20),11-dien- + SUBCELLULAR LOCATION: Membrane {ECO:0000305}; Single-pass membrane + SIMILARITY: Belongs to the cytochrome P450 family. {ECO:0000305}. + SEQUENCE CAUTION:	PTHR24286
2	12469291	12669291	g149075	2	12560956	12562493	+	T5H_TAXCU	T5H_TAXCU Taxadiene 5-alpha hydroxylase	GO:0016020, GO:0020037, GO:0005506, GO:0004497, GO:0050604, GO:0042617	GO:0016020</a>; C:membrane + GO:0020037</a>; F:heme binding + GO:0005506</a>; F:iron ion binding + GO:0004497</a>; F:monooxygenase activity + GO:0050604</a>; F:taxadiene 5-alpha-hydroxylase activity + GO:0042617</a>; P:paclitaxel biosynthetic process	ag:AAQ56240	FUNCTION: Catalyzes the first oxygenation step of taxol biosynthesis. + CATALYTIC ACTIVITY: + COFACTOR: + BIOPHYSICOCHEMICAL PROPERTIES: + PATHWAY: Alkaloid biosynthesis; taxol biosynthesis; taxa-4(20),11-dien- + SUBCELLULAR LOCATION: Membrane {ECO:0000305}; Single-pass membrane + SIMILARITY: Belongs to the cytochrome P450 family. {ECO:0000305}. + SEQUENCE CAUTION:	PTHR24286
2	12469291	12669291	g149076	2	12561135	12561731	-	T5H_TAXCU	T5H_TAXCU Taxadiene 5-alpha hydroxylase	GO:0016020, GO:0020037, GO:0005506, GO:0004497, GO:0050604, GO:0042617	GO:0016020</a>; C:membrane + GO:0020037</a>; F:heme binding + GO:0005506</a>; F:iron ion binding + GO:0004497</a>; F:monooxygenase activity + GO:0050604</a>; F:taxadiene 5-alpha-hydroxylase activity + GO:0042617</a>; P:paclitaxel biosynthetic process	ag:AAQ56240	FUNCTION: Catalyzes the first oxygenation step of taxol biosynthesis. + CATALYTIC ACTIVITY: + COFACTOR: + BIOPHYSICOCHEMICAL PROPERTIES: + PATHWAY: Alkaloid biosynthesis; taxol biosynthesis; taxa-4(20),11-dien- + SUBCELLULAR LOCATION: Membrane {ECO:0000305}; Single-pass membrane + SIMILARITY: Belongs to the cytochrome P450 family. {ECO:0000305}. + SEQUENCE CAUTION:	PTHR24286
2	12469291	12669291	g149079	2	12568958	12571218	+	T5H_TAXCU	T5H_TAXCU Taxadiene 5-alpha hydroxylase	GO:0016020, GO:0020037, GO:0005506, GO:0004497, GO:0050604, GO:0042617	GO:0016020</a>; C:membrane + GO:0020037</a>; F:heme binding + GO:0005506</a>; F:iron ion binding + GO:0004497</a>; F:monooxygenase activity + GO:0050604</a>; F:taxadiene 5-alpha-hydroxylase activity + GO:0042617</a>; P:paclitaxel biosynthetic process	ag:AAQ56240	FUNCTION: Catalyzes the first oxygenation step of taxol biosynthesis. + CATALYTIC ACTIVITY: + COFACTOR: + BIOPHYSICOCHEMICAL PROPERTIES: + PATHWAY: Alkaloid biosynthesis; taxol biosynthesis; taxa-4(20),11-dien- + SUBCELLULAR LOCATION: Membrane {ECO:0000305}; Single-pass membrane + SIMILARITY: Belongs to the cytochrome P450 family. {ECO:0000305}. + SEQUENCE CAUTION:	PTHR24286
2	12469291	12669291	g149080	2	12569131	12569727	-	T5H_TAXCU	T5H_TAXCU Taxadiene 5-alpha hydroxylase	GO:0016020, GO:0020037, GO:0005506, GO:0004497, GO:0050604, GO:0042617	GO:0016020</a>; C:membrane + GO:0020037</a>; F:heme binding + GO:0005506</a>; F:iron ion binding + GO:0004497</a>; F:monooxygenase activity + GO:0050604</a>; F:taxadiene 5-alpha-hydroxylase activity + GO:0042617</a>; P:paclitaxel biosynthetic process	ag:AAQ56240	FUNCTION: Catalyzes the first oxygenation step of taxol biosynthesis. + CATALYTIC ACTIVITY: + COFACTOR: + BIOPHYSICOCHEMICAL PROPERTIES: + PATHWAY: Alkaloid biosynthesis; taxol biosynthesis; taxa-4(20),11-dien- + SUBCELLULAR LOCATION: Membrane {ECO:0000305}; Single-pass membrane + SIMILARITY: Belongs to the cytochrome P450 family. {ECO:0000305}. + SEQUENCE CAUTION:	PTHR24286
2	12469291	12669291	g149081	2	12570829	12573456	-	DHRSX_HUMAN	DHRSX_HUMAN Dehydrogenase/reductase SDR family member on chromosome X	GO:0005576, GO:0016491, GO:0010508	GO:0005576</a>; C:extracellular region + GO:0016491</a>; F:oxidoreductase activity + GO:0010508</a>; P:positive regulation of autophagy	hsa:207063	FUNCTION: Involved in the positive regulation of starvation-induced + INTERACTION: + SUBCELLULAR LOCATION: Secreted {ECO:0000269|PubMed:25076851}. + TISSUE SPECIFICITY: Widely expressed. Highly expressed in the pancreas. + MISCELLANEOUS: The gene coding for this protein is located in the + SIMILARITY: Belongs to the short-chain dehydrogenases/reductases (SDR)	PTHR24320
2	12469291	12669291	g149083	2	12575562	12576542	+	POLR1_ARATH	POLR1_ARATH Retrovirus-related Pol polyprotein from transposon RE1	GO:0004190, GO:0004519, GO:0046872, GO:0003676, GO:0003964, GO:0015074, GO:0006310, GO:0006508	GO:0004190</a>; F:aspartic-type endopeptidase activity + GO:0004519</a>; F:endonuclease activity + GO:0046872</a>; F:metal ion binding + GO:0003676</a>; F:nucleic acid binding + GO:0003964</a>; F:RNA-directed DNA polymerase activity + GO:0015074</a>; P:DNA integration + GO:0006310</a>; P:DNA recombination + GO:0006508</a>; P:proteolysis		CATALYTIC ACTIVITY: + SEQUENCE CAUTION:	PTHR11439
2	12469291	12669291	g149085	2	12575888	12577077	-	POLR1_ARATH	POLR1_ARATH Retrovirus-related Pol polyprotein from transposon RE1	GO:0004190, GO:0004519, GO:0046872, GO:0003676, GO:0003964, GO:0015074, GO:0006310, GO:0006508	GO:0004190</a>; F:aspartic-type endopeptidase activity + GO:0004519</a>; F:endonuclease activity + GO:0046872</a>; F:metal ion binding + GO:0003676</a>; F:nucleic acid binding + GO:0003964</a>; F:RNA-directed DNA polymerase activity + GO:0015074</a>; P:DNA integration + GO:0006310</a>; P:DNA recombination + GO:0006508</a>; P:proteolysis		CATALYTIC ACTIVITY: + SEQUENCE CAUTION:	PTHR11439
2	12469291	12669291	g149086	2	12576934	12579086	+	POLR1_ARATH	POLR1_ARATH Retrovirus-related Pol polyprotein from transposon RE1	GO:0004190, GO:0004519, GO:0046872, GO:0003676, GO:0003964, GO:0015074, GO:0006310, GO:0006508	GO:0004190</a>; F:aspartic-type endopeptidase activity + GO:0004519</a>; F:endonuclease activity + GO:0046872</a>; F:metal ion binding + GO:0003676</a>; F:nucleic acid binding + GO:0003964</a>; F:RNA-directed DNA polymerase activity + GO:0015074</a>; P:DNA integration + GO:0006310</a>; P:DNA recombination + GO:0006508</a>; P:proteolysis		CATALYTIC ACTIVITY: + SEQUENCE CAUTION:	PTHR11439
2	12469291	12669291	g149086	2	12576934	12579086	+	POLR1_ARATH	POLR1_ARATH Retrovirus-related Pol polyprotein from transposon RE1	GO:0004190, GO:0004519, GO:0046872, GO:0003676, GO:0003964, GO:0015074, GO:0006310, GO:0006508	GO:0004190</a>; F:aspartic-type endopeptidase activity + GO:0004519</a>; F:endonuclease activity + GO:0046872</a>; F:metal ion binding + GO:0003676</a>; F:nucleic acid binding + GO:0003964</a>; F:RNA-directed DNA polymerase activity + GO:0015074</a>; P:DNA integration + GO:0006310</a>; P:DNA recombination + GO:0006508</a>; P:proteolysis		CATALYTIC ACTIVITY: + SEQUENCE CAUTION:	PTHR11439
2	12469291	12669291	g149088	2	12577564	12578058	-	POLR1_ARATH	POLR1_ARATH Retrovirus-related Pol polyprotein from transposon RE1	GO:0004190, GO:0004519, GO:0046872, GO:0003676, GO:0003964, GO:0015074, GO:0006310, GO:0006508	GO:0004190</a>; F:aspartic-type endopeptidase activity + GO:0004519</a>; F:endonuclease activity + GO:0046872</a>; F:metal ion binding + GO:0003676</a>; F:nucleic acid binding + GO:0003964</a>; F:RNA-directed DNA polymerase activity + GO:0015074</a>; P:DNA integration + GO:0006310</a>; P:DNA recombination + GO:0006508</a>; P:proteolysis		CATALYTIC ACTIVITY: + SEQUENCE CAUTION:	PTHR11439
2	12469291	12669291	g149089	2	12603216	12604807	-	PDF1_ARATH	PDF1_ARATH Protodermal factor 1	GO:0005576	GO:0005576</a>; C:extracellular region	ath:AT2G42840	FUNCTION: May be involved in the regulation of meristem growth. + TISSUE SPECIFICITY: Confined to the shoot apical meristem (SAM) at the	PTHR33210
2	12469291	12669291	g149090	2	12603237	12604682	+	PDF1_ARATH	PDF1_ARATH Protodermal factor 1	GO:0005576	GO:0005576</a>; C:extracellular region	ath:AT2G42840	FUNCTION: May be involved in the regulation of meristem growth. + TISSUE SPECIFICITY: Confined to the shoot apical meristem (SAM) at the	PTHR33210
2	12469291	12669291	g149098	2	12617009	12621845	+	1433D_SOYBN	1433D_SOYBN 14-3-3-like protein D	GO:0005737, GO:0007165	GO:0005737</a>; C:cytoplasm + GO:0007165</a>; P:signal transduction	gmx:547990	SIMILARITY: Belongs to the 14-3-3 family. {ECO:0000305}.	PTHR18860
2	12469291	12669291	g149099	2	12619538	12619849	-	14339_SOLLC	14339_SOLLC 14-3-3 protein 9	GO:0005737, GO:0007165	GO:0005737</a>; C:cytoplasm + GO:0007165</a>; P:signal transduction	sly:544115	SUBUNIT: Homodimer. {ECO:0000305}. + SIMILARITY: Belongs to the 14-3-3 family. {ECO:0000305}.	PTHR18860
2	12469291	12669291	g149102	2	12627783	12628394	-	ILV5_ARATH	ILV5_ARATH Ketol-acid reductoisomerase, chloroplastic	GO:0048046, GO:0009507, GO:0009941, GO:0009570, GO:0005829, GO:0005739, GO:0009505, GO:0009536, GO:0005507, GO:0004455, GO:0009097, GO:0009099	GO:0048046</a>; C:apoplast + GO:0009507</a>; C:chloroplast + GO:0009941</a>; C:chloroplast envelope + GO:0009570</a>; C:chloroplast stroma + GO:0005829</a>; C:cytosol + GO:0005739</a>; C:mitochondrion + GO:0009505</a>; C:plant-type cell wall + GO:0009536</a>; C:plastid + GO:0005507</a>; F:copper ion binding + GO:0004455</a>; F:ketol-acid reductoisomerase activity + GO:0009097</a>; P:isoleucine bi…	ath:AT3G58610	CATALYTIC ACTIVITY: + CATALYTIC ACTIVITY: + COFACTOR: + PATHWAY: Amino-acid biosynthesis; L-isoleucine biosynthesis; L- + PATHWAY: Amino-acid biosynthesis; L-valine biosynthesis; L-valine from + SUBUNIT: Homodimer. {ECO:0000250}. + SUBCELLULAR LOCATION: Plastid, chloroplast {ECO:0000305}. + SIMILARITY: Belongs to the ketol-acid reductoisomerase family.	PTHR21371
2	12469291	12669291	g149103	2	12629129	12632513	-	ILV5_PEA	ILV5_PEA Ketol-acid reductoisomerase, chloroplastic	GO:0009507, GO:0004455, GO:0046872, GO:0009097, GO:0009099	GO:0009507</a>; C:chloroplast + GO:0004455</a>; F:ketol-acid reductoisomerase activity + GO:0046872</a>; F:metal ion binding + GO:0009097</a>; P:isoleucine biosynthetic process + GO:0009099</a>; P:valine biosynthetic process		CATALYTIC ACTIVITY: + CATALYTIC ACTIVITY: + COFACTOR: + PATHWAY: Amino-acid biosynthesis; L-isoleucine biosynthesis; L- + PATHWAY: Amino-acid biosynthesis; L-valine biosynthesis; L-valine from + SUBUNIT: Homodimer. {ECO:0000250}. + SUBCELLULAR LOCATION: Plastid, chloroplast {ECO:0000305}. + SIMILARITY: Belongs to the ketol-acid reductoisomerase family.	PTHR21371
2	12469291	12669291	g149104	2	12631144	12631380	+	ILV5_ARATH	ILV5_ARATH Ketol-acid reductoisomerase, chloroplastic	GO:0048046, GO:0009507, GO:0009941, GO:0009570, GO:0005829, GO:0005739, GO:0009505, GO:0009536, GO:0005507, GO:0004455, GO:0009097, GO:0009099	GO:0048046</a>; C:apoplast + GO:0009507</a>; C:chloroplast + GO:0009941</a>; C:chloroplast envelope + GO:0009570</a>; C:chloroplast stroma + GO:0005829</a>; C:cytosol + GO:0005739</a>; C:mitochondrion + GO:0009505</a>; C:plant-type cell wall + GO:0009536</a>; C:plastid + GO:0005507</a>; F:copper ion binding + GO:0004455</a>; F:ketol-acid reductoisomerase activity + GO:0009097</a>; P:isoleucine bi…	ath:AT3G58610	CATALYTIC ACTIVITY: + CATALYTIC ACTIVITY: + COFACTOR: + PATHWAY: Amino-acid biosynthesis; L-isoleucine biosynthesis; L- + PATHWAY: Amino-acid biosynthesis; L-valine biosynthesis; L-valine from + SUBUNIT: Homodimer. {ECO:0000250}. + SUBCELLULAR LOCATION: Plastid, chloroplast {ECO:0000305}. + SIMILARITY: Belongs to the ketol-acid reductoisomerase family.	PTHR21371
2	12469291	12669291	g149109	2	12643854	12649083	-	POLR1_ARATH	POLR1_ARATH Retrovirus-related Pol polyprotein from transposon RE1	GO:0004190, GO:0004519, GO:0046872, GO:0003676, GO:0003964, GO:0015074, GO:0006310, GO:0006508	GO:0004190</a>; F:aspartic-type endopeptidase activity + GO:0004519</a>; F:endonuclease activity + GO:0046872</a>; F:metal ion binding + GO:0003676</a>; F:nucleic acid binding + GO:0003964</a>; F:RNA-directed DNA polymerase activity + GO:0015074</a>; P:DNA integration + GO:0006310</a>; P:DNA recombination + GO:0006508</a>; P:proteolysis		CATALYTIC ACTIVITY: + SEQUENCE CAUTION:	PTHR11439
2	12469291	12669291	g149113	2	12651255	12653255	+	RAA1F_ARATH	RAA1F_ARATH Ras-related protein RABA1f	GO:0005768, GO:0005886, GO:0005525, GO:0003924, GO:0015031, GO:0016192	GO:0005768</a>; C:endosome + GO:0005886</a>; C:plasma membrane + GO:0005525</a>; F:GTP binding + GO:0003924</a>; F:GTPase activity + GO:0015031</a>; P:protein transport + GO:0016192</a>; P:vesicle-mediated transport	ath:AT5G60860	FUNCTION: Intracellular vesicle trafficking and protein transport. + SUBCELLULAR LOCATION: Cell membrane {ECO:0000305}; Lipid-anchor + SIMILARITY: Belongs to the small GTPase superfamily. Rab family.	PTHR47979
2	12469291	12669291	g149114	2	12652453	12652843	-	RB11B_TOBAC	RB11B_TOBAC Ras-related protein Rab11B	GO:0005768, GO:0005886, GO:0005525, GO:0003924, GO:0016192	GO:0005768</a>; C:endosome + GO:0005886</a>; C:plasma membrane + GO:0005525</a>; F:GTP binding + GO:0003924</a>; F:GTPase activity + GO:0016192</a>; P:vesicle-mediated transport	nta:107770722	SUBCELLULAR LOCATION: Cell membrane {ECO:0000305}; Lipid-anchor + SIMILARITY: Belongs to the small GTPase superfamily. Rab family.	PTHR47979
2	12469291	12669291	g149114	2	12652453	12652843	-	RB11B_TOBAC	RB11B_TOBAC Ras-related protein Rab11B	GO:0005768, GO:0005886, GO:0005525, GO:0003924, GO:0016192	GO:0005768</a>; C:endosome + GO:0005886</a>; C:plasma membrane + GO:0005525</a>; F:GTP binding + GO:0003924</a>; F:GTPase activity + GO:0016192</a>; P:vesicle-mediated transport	nta:107770722	SUBCELLULAR LOCATION: Cell membrane {ECO:0000305}; Lipid-anchor + SIMILARITY: Belongs to the small GTPase superfamily. Rab family.	PTHR47979
2	12469291	12669291	g149115	2	12656736	12658336	-	ALPL_ARATH	ALPL_ARATH Protein ALP1-like {ECO:0000305}	GO:0000118, GO:0046872, GO:0004518	GO:0000118</a>; C:histone deacetylase complex + GO:0046872</a>; F:metal ion binding + GO:0004518</a>; F:nuclease activity	ath:AT3G55350	FUNCTION: Transposase-derived protein that may have nuclease activity. + COFACTOR: + SUBCELLULAR LOCATION: Nucleus {ECO:0000250|UniProtKB:Q94K49, + SIMILARITY: Belongs to the HARBI1 family. {ECO:0000305}.	PTHR22930
2	12469291	12669291	g149117	2	12661913	12664559	-	U82A1_ARATH	U82A1_ARATH UDP-glycosyltransferase 82A1	GO:0035251	GO:0035251</a>; F:UDP-glucosyltransferase activity	ath:AT3G22250	SIMILARITY: Belongs to the UDP-glycosyltransferase family.	PTHR48049
2	12469291	12669291	g149117	2	12661913	12664559	-	U82A1_ARATH	U82A1_ARATH UDP-glycosyltransferase 82A1	GO:0035251	GO:0035251</a>; F:UDP-glucosyltransferase activity	ath:AT3G22250	SIMILARITY: Belongs to the UDP-glycosyltransferase family.	PTHR48049
2	12469291	12669291	g149118	2	12661964	12663322	+	U82A1_ARATH	U82A1_ARATH UDP-glycosyltransferase 82A1	GO:0035251	GO:0035251</a>; F:UDP-glucosyltransferase activity	ath:AT3G22250	SIMILARITY: Belongs to the UDP-glycosyltransferase family.	PTHR48049
2	13164673	13364673	g149297	2	13177637	13178065	-	TRAC9_MAIZE	TRAC9_MAIZE Putative AC9 transposase	GO:0003677, GO:0046983, GO:0006310, GO:0032196	GO:0003677</a>; F:DNA binding + GO:0046983</a>; F:protein dimerization activity + GO:0006310</a>; P:DNA recombination + GO:0032196</a>; P:transposition		MISCELLANEOUS: This protein is coded by the transposable maize	PTHR23272
2	13164673	13364673	g149298	2	13182730	13183467	+	RMA1_CAPAN	RMA1_CAPAN E3 ubiquitin-protein ligase RMA1H1	GO:0005789, GO:0046872, GO:0061630, GO:0004842, GO:0043161, GO:0016567, GO:0009409, GO:0009723, GO:0006970, GO:0009414, GO:0009611	GO:0005789</a>; C:endoplasmic reticulum membrane + GO:0046872</a>; F:metal ion binding + GO:0061630</a>; F:ubiquitin protein ligase activity + GO:0004842</a>; F:ubiquitin-protein transferase activity + GO:0043161</a>; P:proteasome-mediated ubiquitin-dependent protein catabolic process + GO:0016567</a>; P:protein ubiquitination + GO:0009409</a>; P:response to cold + GO:0009723</a>; P:response to e…	cann:107855034	FUNCTION: E3 ubiquitin-protein ligase required for aquaporin levels + CATALYTIC ACTIVITY: + PATHWAY: Protein modification; protein ubiquitination. + SUBUNIT: Interacts with Arabidopsis PIP2-1. + SUBCELLULAR LOCATION: Endoplasmic reticulum membrane + INDUCTION: By drought, cold, high salt, wounding and ethylene. Not + DOMAIN: The RING-type zinc finger domain is required for E3 ligase	PTHR12313
2	13164673	13364673	g149299	2	13185320	13188096	-	PP166_ARATH	PP166_ARATH Pentatricopeptide repeat-containing protein At2g20710, mitochondrial	GO:0005739	GO:0005739</a>; C:mitochondrion	ath:AT2G20710	SUBCELLULAR LOCATION: Mitochondrion {ECO:0000305}. + ALTERNATIVE PRODUCTS: + MISCELLANEOUS: [Isoform 2]: May be due to intron retention. + SIMILARITY: Belongs to the PPR family. P subfamily. {ECO:0000305}. + SEQUENCE CAUTION: + WEB RESOURCE: Name=Pentatricopeptide repeat proteins;	PTHR45717
2	13164673	13364673	g149302	2	13201706	13201882	+	POLX_TOBAC	POLX_TOBAC Retrovirus-related Pol polyprotein from transposon TNT 1-94	GO:0004190, GO:0004519, GO:0003676, GO:0003964, GO:0008270, GO:0015074, GO:0006508	GO:0004190</a>; F:aspartic-type endopeptidase activity + GO:0004519</a>; F:endonuclease activity + GO:0003676</a>; F:nucleic acid binding + GO:0003964</a>; F:RNA-directed DNA polymerase activity + GO:0008270</a>; F:zinc ion binding + GO:0015074</a>; P:DNA integration + GO:0006508</a>; P:proteolysis		CATALYTIC ACTIVITY:	PTHR11439
2	13164673	13364673	g149303	2	13201945	13203102	-	POLR1_ARATH	POLR1_ARATH Retrovirus-related Pol polyprotein from transposon RE1	GO:0004190, GO:0004519, GO:0046872, GO:0003676, GO:0003964, GO:0015074, GO:0006310, GO:0006508	GO:0004190</a>; F:aspartic-type endopeptidase activity + GO:0004519</a>; F:endonuclease activity + GO:0046872</a>; F:metal ion binding + GO:0003676</a>; F:nucleic acid binding + GO:0003964</a>; F:RNA-directed DNA polymerase activity + GO:0015074</a>; P:DNA integration + GO:0006310</a>; P:DNA recombination + GO:0006508</a>; P:proteolysis		CATALYTIC ACTIVITY: + SEQUENCE CAUTION:	PTHR11439
2	13164673	13364673	g149305	2	13203365	13203685	-	POLR1_ARATH	POLR1_ARATH Retrovirus-related Pol polyprotein from transposon RE1	GO:0004190, GO:0004519, GO:0046872, GO:0003676, GO:0003964, GO:0015074, GO:0006310, GO:0006508	GO:0004190</a>; F:aspartic-type endopeptidase activity + GO:0004519</a>; F:endonuclease activity + GO:0046872</a>; F:metal ion binding + GO:0003676</a>; F:nucleic acid binding + GO:0003964</a>; F:RNA-directed DNA polymerase activity + GO:0015074</a>; P:DNA integration + GO:0006310</a>; P:DNA recombination + GO:0006508</a>; P:proteolysis		CATALYTIC ACTIVITY: + SEQUENCE CAUTION:	PTHR11439
2	13164673	13364673	g149306	2	13203777	13204861	-	POLX_TOBAC	POLX_TOBAC Retrovirus-related Pol polyprotein from transposon TNT 1-94	GO:0004190, GO:0004519, GO:0003676, GO:0003964, GO:0008270, GO:0015074, GO:0006508	GO:0004190</a>; F:aspartic-type endopeptidase activity + GO:0004519</a>; F:endonuclease activity + GO:0003676</a>; F:nucleic acid binding + GO:0003964</a>; F:RNA-directed DNA polymerase activity + GO:0008270</a>; F:zinc ion binding + GO:0015074</a>; P:DNA integration + GO:0006508</a>; P:proteolysis		CATALYTIC ACTIVITY:	PTHR11439
2	13164673	13364673	g149311	2	13211975	13216564	-	POLX_TOBAC	POLX_TOBAC Retrovirus-related Pol polyprotein from transposon TNT 1-94	GO:0004190, GO:0004519, GO:0003676, GO:0003964, GO:0008270, GO:0015074, GO:0006508	GO:0004190</a>; F:aspartic-type endopeptidase activity + GO:0004519</a>; F:endonuclease activity + GO:0003676</a>; F:nucleic acid binding + GO:0003964</a>; F:RNA-directed DNA polymerase activity + GO:0008270</a>; F:zinc ion binding + GO:0015074</a>; P:DNA integration + GO:0006508</a>; P:proteolysis		CATALYTIC ACTIVITY:	PTHR11439
2	13164673	13364673	g149312	2	13212141	13212533	+	POLR1_ARATH	POLR1_ARATH Retrovirus-related Pol polyprotein from transposon RE1	GO:0004190, GO:0004519, GO:0046872, GO:0003676, GO:0003964, GO:0015074, GO:0006310, GO:0006508	GO:0004190</a>; F:aspartic-type endopeptidase activity + GO:0004519</a>; F:endonuclease activity + GO:0046872</a>; F:metal ion binding + GO:0003676</a>; F:nucleic acid binding + GO:0003964</a>; F:RNA-directed DNA polymerase activity + GO:0015074</a>; P:DNA integration + GO:0006310</a>; P:DNA recombination + GO:0006508</a>; P:proteolysis		CATALYTIC ACTIVITY: + SEQUENCE CAUTION:	PTHR11439
2	13164673	13364673	g149314	2	13214000	13220352	+	POLX_TOBAC	POLX_TOBAC Retrovirus-related Pol polyprotein from transposon TNT 1-94	GO:0004190, GO:0004519, GO:0003676, GO:0003964, GO:0008270, GO:0015074, GO:0006508	GO:0004190</a>; F:aspartic-type endopeptidase activity + GO:0004519</a>; F:endonuclease activity + GO:0003676</a>; F:nucleic acid binding + GO:0003964</a>; F:RNA-directed DNA polymerase activity + GO:0008270</a>; F:zinc ion binding + GO:0015074</a>; P:DNA integration + GO:0006508</a>; P:proteolysis		CATALYTIC ACTIVITY:	PTHR11439
2	13164673	13364673	g149318	2	13226427	13227810	+	MLP43_ARATH	MLP43_ARATH MLP-like protein 43	GO:0009507, GO:0005829, GO:0005739, GO:0006952	GO:0009507</a>; C:chloroplast + GO:0005829</a>; C:cytosol + GO:0005739</a>; C:mitochondrion + GO:0006952</a>; P:defense response	ath:AT1G70890	SIMILARITY: Belongs to the MLP family. {ECO:0000305}.	PTHR31907
2	13164673	13364673	g149322	2	13234950	13235894	-	RL30_EUPES	RL30_EUPES Large ribosomal subunit protein eL30 {ECO:0000305}	GO:1990904, GO:0005840, GO:0003723	GO:1990904</a>; C:ribonucleoprotein complex + GO:0005840</a>; C:ribosome + GO:0003723</a>; F:RNA binding		SIMILARITY: Belongs to the eukaryotic ribosomal protein eL30 family.	PTHR11449
2	13164673	13364673	g149325	2	13239125	13242211	-	TF26_SCHPO	TF26_SCHPO Transposon Tf2-6 polyprotein	GO:0005634, GO:0004190, GO:0003677, GO:0003887, GO:0004519, GO:0046872, GO:0003723, GO:0003964, GO:0015074, GO:0006310, GO:0006508	GO:0005634</a>; C:nucleus + GO:0004190</a>; F:aspartic-type endopeptidase activity + GO:0003677</a>; F:DNA binding + GO:0003887</a>; F:DNA-directed DNA polymerase activity + GO:0004519</a>; F:endonuclease activity + GO:0046872</a>; F:metal ion binding + GO:0003723</a>; F:RNA binding + GO:0003964</a>; F:RNA-directed DNA polymerase activity + GO:0015074</a>; P:DNA integration + GO:0006310</a>; P:DN…		PTM: Processing of the polyproteins proceeds by an ordered pathway, + MISCELLANEOUS: Retrotransposons are mobile genetic entities that are	PTHR24559
2	13164673	13364673	g149325	2	13239125	13242211	-	TF26_SCHPO	TF26_SCHPO Transposon Tf2-6 polyprotein	GO:0005634, GO:0004190, GO:0003677, GO:0003887, GO:0004519, GO:0046872, GO:0003723, GO:0003964, GO:0015074, GO:0006310, GO:0006508	GO:0005634</a>; C:nucleus + GO:0004190</a>; F:aspartic-type endopeptidase activity + GO:0003677</a>; F:DNA binding + GO:0003887</a>; F:DNA-directed DNA polymerase activity + GO:0004519</a>; F:endonuclease activity + GO:0046872</a>; F:metal ion binding + GO:0003723</a>; F:RNA binding + GO:0003964</a>; F:RNA-directed DNA polymerase activity + GO:0015074</a>; P:DNA integration + GO:0006310</a>; P:DN…		PTM: Processing of the polyproteins proceeds by an ordered pathway, + MISCELLANEOUS: Retrotransposons are mobile genetic entities that are	PTHR24559
2	13164673	13364673	g149334	2	13254453	13260508	-	POLX_TOBAC	POLX_TOBAC Retrovirus-related Pol polyprotein from transposon TNT 1-94	GO:0004190, GO:0004519, GO:0003676, GO:0003964, GO:0008270, GO:0015074, GO:0006508	GO:0004190</a>; F:aspartic-type endopeptidase activity + GO:0004519</a>; F:endonuclease activity + GO:0003676</a>; F:nucleic acid binding + GO:0003964</a>; F:RNA-directed DNA polymerase activity + GO:0008270</a>; F:zinc ion binding + GO:0015074</a>; P:DNA integration + GO:0006508</a>; P:proteolysis		CATALYTIC ACTIVITY:	PTHR11439
2	13164673	13364673	g149340	2	13266746	13268811	-	POLR1_ARATH	POLR1_ARATH Retrovirus-related Pol polyprotein from transposon RE1	GO:0004190, GO:0004519, GO:0046872, GO:0003676, GO:0003964, GO:0015074, GO:0006310, GO:0006508	GO:0004190</a>; F:aspartic-type endopeptidase activity + GO:0004519</a>; F:endonuclease activity + GO:0046872</a>; F:metal ion binding + GO:0003676</a>; F:nucleic acid binding + GO:0003964</a>; F:RNA-directed DNA polymerase activity + GO:0015074</a>; P:DNA integration + GO:0006310</a>; P:DNA recombination + GO:0006508</a>; P:proteolysis		CATALYTIC ACTIVITY: + SEQUENCE CAUTION:	PTHR11439
2	13164673	13364673	g149341	2	13266869	13269363	+	POLR1_ARATH	POLR1_ARATH Retrovirus-related Pol polyprotein from transposon RE1	GO:0004190, GO:0004519, GO:0046872, GO:0003676, GO:0003964, GO:0015074, GO:0006310, GO:0006508	GO:0004190</a>; F:aspartic-type endopeptidase activity + GO:0004519</a>; F:endonuclease activity + GO:0046872</a>; F:metal ion binding + GO:0003676</a>; F:nucleic acid binding + GO:0003964</a>; F:RNA-directed DNA polymerase activity + GO:0015074</a>; P:DNA integration + GO:0006310</a>; P:DNA recombination + GO:0006508</a>; P:proteolysis		CATALYTIC ACTIVITY: + SEQUENCE CAUTION:	PTHR11439
2	13164673	13364673	g149342	2	13268980	13269849	-	POLX_TOBAC	POLX_TOBAC Retrovirus-related Pol polyprotein from transposon TNT 1-94	GO:0004190, GO:0004519, GO:0003676, GO:0003964, GO:0008270, GO:0015074, GO:0006508	GO:0004190</a>; F:aspartic-type endopeptidase activity + GO:0004519</a>; F:endonuclease activity + GO:0003676</a>; F:nucleic acid binding + GO:0003964</a>; F:RNA-directed DNA polymerase activity + GO:0008270</a>; F:zinc ion binding + GO:0015074</a>; P:DNA integration + GO:0006508</a>; P:proteolysis		CATALYTIC ACTIVITY:	PTHR11439
2	13164673	13364673	g149344	2	13273209	13277309	+	ODP25_ARATH	ODP25_ARATH Dihydrolipoyllysine-residue acetyltransferase component 5 of pyruvate dehydrogenase complex, chloroplastic	GO:0009507, GO:0009941, GO:0009570, GO:0022626, GO:0005634, GO:0045254, GO:0004742, GO:0019904, GO:0006086, GO:0006096	GO:0009507</a>; C:chloroplast + GO:0009941</a>; C:chloroplast envelope + GO:0009570</a>; C:chloroplast stroma + GO:0022626</a>; C:cytosolic ribosome + GO:0005634</a>; C:nucleus + GO:0045254</a>; C:pyruvate dehydrogenase complex + GO:0004742</a>; F:dihydrolipoyllysine-residue acetyltransferase activity + GO:0019904</a>; F:protein domain specific binding + GO:0006086</a>; P:acetyl-CoA biosynthetic …	ath:AT1G34430	FUNCTION: The pyruvate dehydrogenase complex catalyzes the overall + CATALYTIC ACTIVITY: + COFACTOR: + SUBCELLULAR LOCATION: Plastid, chloroplast stroma {ECO:0000250}. + SIMILARITY: Belongs to the 2-oxoacid dehydrogenase family. + SEQUENCE CAUTION:	PTHR23151
2	13164673	13364673	g149345	2	13273478	13276342	-	ODP25_ARATH	ODP25_ARATH Dihydrolipoyllysine-residue acetyltransferase component 5 of pyruvate dehydrogenase complex, chloroplastic	GO:0009507, GO:0009941, GO:0009570, GO:0022626, GO:0005634, GO:0045254, GO:0004742, GO:0019904, GO:0006086, GO:0006096	GO:0009507</a>; C:chloroplast + GO:0009941</a>; C:chloroplast envelope + GO:0009570</a>; C:chloroplast stroma + GO:0022626</a>; C:cytosolic ribosome + GO:0005634</a>; C:nucleus + GO:0045254</a>; C:pyruvate dehydrogenase complex + GO:0004742</a>; F:dihydrolipoyllysine-residue acetyltransferase activity + GO:0019904</a>; F:protein domain specific binding + GO:0006086</a>; P:acetyl-CoA biosynthetic …	ath:AT1G34430	FUNCTION: The pyruvate dehydrogenase complex catalyzes the overall + CATALYTIC ACTIVITY: + COFACTOR: + SUBCELLULAR LOCATION: Plastid, chloroplast stroma {ECO:0000250}. + SIMILARITY: Belongs to the 2-oxoacid dehydrogenase family. + SEQUENCE CAUTION:	PTHR23151
2	13164673	13364673	g149354	2	13295260	13299057	-	TRA1_MAIZE	TRA1_MAIZE Putative AC transposase	GO:0003677, GO:0046983, GO:0006310, GO:0032196	GO:0003677</a>; F:DNA binding + GO:0046983</a>; F:protein dimerization activity + GO:0006310</a>; P:DNA recombination + GO:0032196</a>; P:transposition		MISCELLANEOUS: This protein is coded by the transposable maize	PTHR23272
2	13164673	13364673	g149355	2	13295806	13298140	+	RSLE2_ORYSJ	RSLE2_ORYSJ Zinc finger BED domain-containing protein RICESLEEPER 2	GO:0005634, GO:0003677, GO:0046872, GO:0046983, GO:0009791	GO:0005634</a>; C:nucleus + GO:0003677</a>; F:DNA binding + GO:0046872</a>; F:metal ion binding + GO:0046983</a>; F:protein dimerization activity + GO:0009791</a>; P:post-embryonic development	osa:4334009	FUNCTION: Transposase-like protein that is essential for plant growth + SUBUNIT: Homodimer. {ECO:0000250}. + SUBCELLULAR LOCATION: Nucleus {ECO:0000250}. + DISRUPTION PHENOTYPE: Reduced plant size and amount of seeds.	PTHR23272
2	13164673	13364673	g149360	2	13311538	13312579	+	MYB4_ORYSJ	MYB4_ORYSJ Transcription factor MYB4 {ECO:0000305}	GO:0005634, GO:0003677, GO:0045893, GO:0009409	GO:0005634</a>; C:nucleus + GO:0003677</a>; F:DNA binding + GO:0045893</a>; P:positive regulation of DNA-templated transcription + GO:0009409</a>; P:response to cold	osa:4336407	FUNCTION: Transcriptional activator involved in cold stress response + SUBCELLULAR LOCATION: Nucleus {ECO:0000255|PROSITE-ProRule:PRU00625}. + INDUCTION: By cold stress. {ECO:0000269|PubMed:14675437, + MISCELLANEOUS: Arabidopsis plants overexpressing MYB4 show dwarf + SEQUENCE CAUTION:	PTHR10641
2	13164673	13364673	g149367	2	13323124	13324624	-	POL3_DROME	POL3_DROME Retrovirus-related Pol polyprotein from transposon 17.6	GO:0042575, GO:0004190, GO:0003887, GO:0004519, GO:0003676, GO:0003964, GO:0015074, GO:0006508	GO:0042575</a>; C:DNA polymerase complex + GO:0004190</a>; F:aspartic-type endopeptidase activity + GO:0003887</a>; F:DNA-directed DNA polymerase activity + GO:0004519</a>; F:endonuclease activity + GO:0003676</a>; F:nucleic acid binding + GO:0003964</a>; F:RNA-directed DNA polymerase activity + GO:0015074</a>; P:DNA integration + GO:0006508</a>; P:proteolysis		CATALYTIC ACTIVITY: + MISCELLANEOUS: The open reading frame is located in a copia-like	PTHR24559
2	13164673	13364673	g149372	2	13332286	13336383	+	POLX_TOBAC	POLX_TOBAC Retrovirus-related Pol polyprotein from transposon TNT 1-94	GO:0004190, GO:0004519, GO:0003676, GO:0003964, GO:0008270, GO:0015074, GO:0006508	GO:0004190</a>; F:aspartic-type endopeptidase activity + GO:0004519</a>; F:endonuclease activity + GO:0003676</a>; F:nucleic acid binding + GO:0003964</a>; F:RNA-directed DNA polymerase activity + GO:0008270</a>; F:zinc ion binding + GO:0015074</a>; P:DNA integration + GO:0006508</a>; P:proteolysis		CATALYTIC ACTIVITY:	PTHR11439
2	13164673	13364673	g149373	2	13332451	13336300	-	RL161_PLAVT	RL161_PLAVT Secreted RxLR effector protein 161 {ECO:0000303|PubMed:29706971}	GO:0005576, GO:0042025	GO:0005576</a>; C:extracellular region + GO:0042025</a>; C:host cell nucleus		FUNCTION: Secreted effector that completely suppresses the host cell + SUBCELLULAR LOCATION: Secreted {ECO:0000269|PubMed:29706971}. Host + DOMAIN: Has the canonical translocation RxLR motif, but lacks the + SIMILARITY: Belongs to the RxLR effector family. {ECO:0000305}.	PTHR11439
2	13164673	13364673	g149373	2	13332451	13336300	-	RL161_PLAVT	RL161_PLAVT Secreted RxLR effector protein 161 {ECO:0000303|PubMed:29706971}	GO:0005576, GO:0042025	GO:0005576</a>; C:extracellular region + GO:0042025</a>; C:host cell nucleus		FUNCTION: Secreted effector that completely suppresses the host cell + SUBCELLULAR LOCATION: Secreted {ECO:0000269|PubMed:29706971}. Host + DOMAIN: Has the canonical translocation RxLR motif, but lacks the + SIMILARITY: Belongs to the RxLR effector family. {ECO:0000305}.	PTHR11439
2	13164673	13364673	g149378	2	13347368	13347640	+	RL30_EUPES	RL30_EUPES Large ribosomal subunit protein eL30 {ECO:0000305}	GO:1990904, GO:0005840, GO:0003723	GO:1990904</a>; C:ribonucleoprotein complex + GO:0005840</a>; C:ribosome + GO:0003723</a>; F:RNA binding		SIMILARITY: Belongs to the eukaryotic ribosomal protein eL30 family.	PTHR11449
2	13164673	13364673	g149379	2	13348161	13354691	+	TF26_SCHPO	TF26_SCHPO Transposon Tf2-6 polyprotein	GO:0005634, GO:0004190, GO:0003677, GO:0003887, GO:0004519, GO:0046872, GO:0003723, GO:0003964, GO:0015074, GO:0006310, GO:0006508	GO:0005634</a>; C:nucleus + GO:0004190</a>; F:aspartic-type endopeptidase activity + GO:0003677</a>; F:DNA binding + GO:0003887</a>; F:DNA-directed DNA polymerase activity + GO:0004519</a>; F:endonuclease activity + GO:0046872</a>; F:metal ion binding + GO:0003723</a>; F:RNA binding + GO:0003964</a>; F:RNA-directed DNA polymerase activity + GO:0015074</a>; P:DNA integration + GO:0006310</a>; P:DN…		PTM: Processing of the polyproteins proceeds by an ordered pathway, + MISCELLANEOUS: Retrotransposons are mobile genetic entities that are	PTHR24559
2	13164673	13364673	g149379	2	13348161	13354691	+	TF26_SCHPO	TF26_SCHPO Transposon Tf2-6 polyprotein	GO:0005634, GO:0004190, GO:0003677, GO:0003887, GO:0004519, GO:0046872, GO:0003723, GO:0003964, GO:0015074, GO:0006310, GO:0006508	GO:0005634</a>; C:nucleus + GO:0004190</a>; F:aspartic-type endopeptidase activity + GO:0003677</a>; F:DNA binding + GO:0003887</a>; F:DNA-directed DNA polymerase activity + GO:0004519</a>; F:endonuclease activity + GO:0046872</a>; F:metal ion binding + GO:0003723</a>; F:RNA binding + GO:0003964</a>; F:RNA-directed DNA polymerase activity + GO:0015074</a>; P:DNA integration + GO:0006310</a>; P:DN…		PTM: Processing of the polyproteins proceeds by an ordered pathway, + MISCELLANEOUS: Retrotransposons are mobile genetic entities that are	PTHR24559
2	13164673	13364673	g149384	2	13356753	13357025	+	RL30_EUPES	RL30_EUPES Large ribosomal subunit protein eL30 {ECO:0000305}	GO:1990904, GO:0005840, GO:0003723	GO:1990904</a>; C:ribonucleoprotein complex + GO:0005840</a>; C:ribosome + GO:0003723</a>; F:RNA binding		SIMILARITY: Belongs to the eukaryotic ribosomal protein eL30 family.	PTHR11449
2	13164673	13364673	g149387	2	13364499	13365759	+	MYB4_ORYSJ	MYB4_ORYSJ Transcription factor MYB4 {ECO:0000305}	GO:0005634, GO:0003677, GO:0045893, GO:0009409	GO:0005634</a>; C:nucleus + GO:0003677</a>; F:DNA binding + GO:0045893</a>; P:positive regulation of DNA-templated transcription + GO:0009409</a>; P:response to cold	osa:4336407	FUNCTION: Transcriptional activator involved in cold stress response + SUBCELLULAR LOCATION: Nucleus {ECO:0000255|PROSITE-ProRule:PRU00625}. + INDUCTION: By cold stress. {ECO:0000269|PubMed:14675437, + MISCELLANEOUS: Arabidopsis plants overexpressing MYB4 show dwarf + SEQUENCE CAUTION:	PTHR10641
2	76700022	76900022	g180681	2	76706361	76709582	-	POLR2_ARATH	POLR2_ARATH Retrovirus-related Pol polyprotein from transposon RE2	GO:0004190, GO:0004519, GO:0046872, GO:0003676, GO:0003964, GO:0015074, GO:0006310, GO:0006508	GO:0004190</a>; F:aspartic-type endopeptidase activity + GO:0004519</a>; F:endonuclease activity + GO:0046872</a>; F:metal ion binding + GO:0003676</a>; F:nucleic acid binding + GO:0003964</a>; F:RNA-directed DNA polymerase activity + GO:0015074</a>; P:DNA integration + GO:0006310</a>; P:DNA recombination + GO:0006508</a>; P:proteolysis		CATALYTIC ACTIVITY: + SEQUENCE CAUTION:	PTHR11439
2	76700022	76900022	g180682	2	76709700	76714314	-	POLX_TOBAC	POLX_TOBAC Retrovirus-related Pol polyprotein from transposon TNT 1-94	GO:0004190, GO:0004519, GO:0003676, GO:0003964, GO:0008270, GO:0015074, GO:0006508	GO:0004190</a>; F:aspartic-type endopeptidase activity + GO:0004519</a>; F:endonuclease activity + GO:0003676</a>; F:nucleic acid binding + GO:0003964</a>; F:RNA-directed DNA polymerase activity + GO:0008270</a>; F:zinc ion binding + GO:0015074</a>; P:DNA integration + GO:0006508</a>; P:proteolysis		CATALYTIC ACTIVITY:	PTHR11439
2	76700022	76900022	g180684	2	76716762	76719525	+	MCC16_ARATH	MCC16_ARATH MATH domain and coiled-coil domain-containing protein At3g58210			ath:AT3G58210		PTHR46236
2	76700022	76900022	g180684	2	76716762	76719525	+	MCC16_ARATH	MCC16_ARATH MATH domain and coiled-coil domain-containing protein At3g58210			ath:AT3G58210		PTHR46236
2	76700022	76900022	g180696	2	76738271	76741672	-	POLX_TOBAC	POLX_TOBAC Retrovirus-related Pol polyprotein from transposon TNT 1-94	GO:0004190, GO:0004519, GO:0003676, GO:0003964, GO:0008270, GO:0015074, GO:0006508	GO:0004190</a>; F:aspartic-type endopeptidase activity + GO:0004519</a>; F:endonuclease activity + GO:0003676</a>; F:nucleic acid binding + GO:0003964</a>; F:RNA-directed DNA polymerase activity + GO:0008270</a>; F:zinc ion binding + GO:0015074</a>; P:DNA integration + GO:0006508</a>; P:proteolysis		CATALYTIC ACTIVITY:	PTHR11439
2	76700022	76900022	g180699	2	76748359	76752249	-	GLYT6_ARATH	GLYT6_ARATH Probable glycosyltransferase At5g25310	GO:0000139, GO:0016757, GO:0071555, GO:0006486	GO:0000139</a>; C:Golgi membrane + GO:0016757</a>; F:glycosyltransferase activity + GO:0071555</a>; P:cell wall organization + GO:0006486</a>; P:protein glycosylation	ath:AT5G25310	FUNCTION: May be involved in cell wall biosynthesis. + SUBCELLULAR LOCATION: Golgi apparatus membrane {ECO:0000250}; Single- + DISRUPTION PHENOTYPE: No visible phenotype. + SIMILARITY: Belongs to the glycosyltransferase 47 family.	PTHR11062
2	76700022	76900022	g180701	2	76750837	76751955	+	GLYT6_ARATH	GLYT6_ARATH Probable glycosyltransferase At5g25310	GO:0000139, GO:0016757, GO:0071555, GO:0006486	GO:0000139</a>; C:Golgi membrane + GO:0016757</a>; F:glycosyltransferase activity + GO:0071555</a>; P:cell wall organization + GO:0006486</a>; P:protein glycosylation	ath:AT5G25310	FUNCTION: May be involved in cell wall biosynthesis. + SUBCELLULAR LOCATION: Golgi apparatus membrane {ECO:0000250}; Single- + DISRUPTION PHENOTYPE: No visible phenotype. + SIMILARITY: Belongs to the glycosyltransferase 47 family.	PTHR11062
2	76700022	76900022	g180701	2	76750837	76751955	+	GLYT6_ARATH	GLYT6_ARATH Probable glycosyltransferase At5g25310	GO:0000139, GO:0016757, GO:0071555, GO:0006486	GO:0000139</a>; C:Golgi membrane + GO:0016757</a>; F:glycosyltransferase activity + GO:0071555</a>; P:cell wall organization + GO:0006486</a>; P:protein glycosylation	ath:AT5G25310	FUNCTION: May be involved in cell wall biosynthesis. + SUBCELLULAR LOCATION: Golgi apparatus membrane {ECO:0000250}; Single- + DISRUPTION PHENOTYPE: No visible phenotype. + SIMILARITY: Belongs to the glycosyltransferase 47 family.	PTHR11062
2	76700022	76900022	g180702	2	76754688	76755948	-	GLYT6_ARATH	GLYT6_ARATH Probable glycosyltransferase At5g25310	GO:0000139, GO:0016757, GO:0071555, GO:0006486	GO:0000139</a>; C:Golgi membrane + GO:0016757</a>; F:glycosyltransferase activity + GO:0071555</a>; P:cell wall organization + GO:0006486</a>; P:protein glycosylation	ath:AT5G25310	FUNCTION: May be involved in cell wall biosynthesis. + SUBCELLULAR LOCATION: Golgi apparatus membrane {ECO:0000250}; Single- + DISRUPTION PHENOTYPE: No visible phenotype. + SIMILARITY: Belongs to the glycosyltransferase 47 family.	PTHR11062
2	76700022	76900022	g180703	2	76755649	76757292	+	GLYT6_ARATH	GLYT6_ARATH Probable glycosyltransferase At5g25310	GO:0000139, GO:0016757, GO:0071555, GO:0006486	GO:0000139</a>; C:Golgi membrane + GO:0016757</a>; F:glycosyltransferase activity + GO:0071555</a>; P:cell wall organization + GO:0006486</a>; P:protein glycosylation	ath:AT5G25310	FUNCTION: May be involved in cell wall biosynthesis. + SUBCELLULAR LOCATION: Golgi apparatus membrane {ECO:0000250}; Single- + DISRUPTION PHENOTYPE: No visible phenotype. + SIMILARITY: Belongs to the glycosyltransferase 47 family.	PTHR11062
2	76700022	76900022	g180708	2	76771906	76775939	+	YG31B_YEAST	YG31B_YEAST Transposon Ty3-G Gag-Pol polyprotein	GO:0005737, GO:0005634, GO:0000943, GO:0004190, GO:0005524, GO:0003677, GO:0003887, GO:0008233, GO:0003723, GO:0004540, GO:0003964, GO:0004523, GO:0008270, GO:0015074, GO:0006310, GO:0006508, GO:0032197	GO:0005737</a>; C:cytoplasm + GO:0005634</a>; C:nucleus + GO:0000943</a>; C:retrotransposon nucleocapsid + GO:0004190</a>; F:aspartic-type endopeptidase activity + GO:0005524</a>; F:ATP binding + GO:0003677</a>; F:DNA binding + GO:0003887</a>; F:DNA-directed DNA polymerase activity + GO:0008233</a>; F:peptidase activity + GO:0003723</a>; F:RNA binding + GO:0004540</a>; F:RNA nuclease activity + G…		FUNCTION: Capsid protein (CA) is the structural component of the virus- + FUNCTION: Nucleocapsid protein p11 (NC) forms the nucleocore that coats + FUNCTION: The aspartyl protease (PR) mediates the proteolytic cleavages + FUNCTION: Reverse transcriptase/ribonuclease H (RT) is a + FUNCTION: Integrase (IN) targets the VLP to the nucleus, where a + CATALYTIC ACTIVITY: + CATALYTIC ACTIVITY: + CATALYT…	PTHR24559
2	76700022	76900022	g180709	2	76774297	76776038	-	YG31B_YEAST	YG31B_YEAST Transposon Ty3-G Gag-Pol polyprotein	GO:0005737, GO:0005634, GO:0000943, GO:0004190, GO:0005524, GO:0003677, GO:0003887, GO:0008233, GO:0003723, GO:0004540, GO:0003964, GO:0004523, GO:0008270, GO:0015074, GO:0006310, GO:0006508, GO:0032197	GO:0005737</a>; C:cytoplasm + GO:0005634</a>; C:nucleus + GO:0000943</a>; C:retrotransposon nucleocapsid + GO:0004190</a>; F:aspartic-type endopeptidase activity + GO:0005524</a>; F:ATP binding + GO:0003677</a>; F:DNA binding + GO:0003887</a>; F:DNA-directed DNA polymerase activity + GO:0008233</a>; F:peptidase activity + GO:0003723</a>; F:RNA binding + GO:0004540</a>; F:RNA nuclease activity + G…		FUNCTION: Capsid protein (CA) is the structural component of the virus- + FUNCTION: Nucleocapsid protein p11 (NC) forms the nucleocore that coats + FUNCTION: The aspartyl protease (PR) mediates the proteolytic cleavages + FUNCTION: Reverse transcriptase/ribonuclease H (RT) is a + FUNCTION: Integrase (IN) targets the VLP to the nucleus, where a + CATALYTIC ACTIVITY: + CATALYTIC ACTIVITY: + CATALYT…	PTHR24559
2	76700022	76900022	g180713	2	76791948	76793644	-	RPOC2_GUIAB	RPOC2_GUIAB DNA-directed RNA polymerase subunit beta'' {ECO:0000255|HAMAP-Rule:MF_01324}	GO:0009507, GO:0000428, GO:0003677, GO:0003899, GO:0008270, GO:0006351	GO:0009507</a>; C:chloroplast + GO:0000428</a>; C:DNA-directed RNA polymerase complex + GO:0003677</a>; F:DNA binding + GO:0003899</a>; F:DNA-directed 5'-3' RNA polymerase activity + GO:0008270</a>; F:zinc ion binding + GO:0006351</a>; P:DNA-templated transcription		FUNCTION: DNA-dependent RNA polymerase catalyzes the transcription of + CATALYTIC ACTIVITY: + COFACTOR: + SUBUNIT: In plastids the minimal PEP RNA polymerase catalytic core is + SUBCELLULAR LOCATION: Plastid, chloroplast {ECO:0000255|HAMAP- + SIMILARITY: Belongs to the RNA polymerase beta' chain family. RpoC2	PTHR34995
2	76700022	76900022	g180714	2	76792782	76793578	+	YCF2_SILLA	YCF2_SILLA Protein Ycf2 {ECO:0000255|HAMAP-Rule:MF_01330}	GO:0009570, GO:0005524, GO:0016887	GO:0009570</a>; C:chloroplast stroma + GO:0005524</a>; F:ATP binding + GO:0016887</a>; F:ATP hydrolysis activity		FUNCTION: Probable ATPase of unknown function. Its presence in a non- + SUBCELLULAR LOCATION: Plastid, chloroplast stroma {ECO:0000255|HAMAP- + SIMILARITY: Belongs to the Ycf2 family. {ECO:0000255|HAMAP-	PTHR33078
2	76700022	76900022	g180715	2	76794026	76794646	+	YCF2_LACSA	YCF2_LACSA Protein Ycf2 {ECO:0000255|HAMAP-Rule:MF_01330}	GO:0009570, GO:0005524, GO:0016887	GO:0009570</a>; C:chloroplast stroma + GO:0005524</a>; F:ATP binding + GO:0016887</a>; F:ATP hydrolysis activity	lsv:3772783, lsv:3772784	FUNCTION: Probable ATPase of unknown function. Its presence in a non- + SUBCELLULAR LOCATION: Plastid, chloroplast stroma {ECO:0000255|HAMAP- + SIMILARITY: Belongs to the Ycf2 family. {ECO:0000255|HAMAP-	PTHR33078
2	76700022	76900022	g180716	2	76796399	76798918	-	ACCD_GUIAB	ACCD_GUIAB Acetyl-coenzyme A carboxylase carboxyl transferase subunit beta, chloroplastic {ECO:0000255|HAMAP-Rule:MF_01395}	GO:0009317, GO:0009570, GO:0003989, GO:0005524, GO:0016743, GO:0008270, GO:0006633, GO:2001295	GO:0009317</a>; C:acetyl-CoA carboxylase complex + GO:0009570</a>; C:chloroplast stroma + GO:0003989</a>; F:acetyl-CoA carboxylase activity + GO:0005524</a>; F:ATP binding + GO:0016743</a>; F:carboxyl- or carbamoyltransferase activity + GO:0008270</a>; F:zinc ion binding + GO:0006633</a>; P:fatty acid biosynthetic process + GO:2001295</a>; P:malonyl-CoA biosynthetic process		FUNCTION: Component of the acetyl coenzyme A carboxylase (ACC) complex. + CATALYTIC ACTIVITY: + COFACTOR: + PATHWAY: Lipid metabolism; malonyl-CoA biosynthesis; malonyl-CoA from + SUBUNIT: Acetyl-CoA carboxylase is a heterohexamer composed of biotin + SUBCELLULAR LOCATION: Plastid, chloroplast stroma {ECO:0000255|HAMAP- + SIMILARITY: Belongs to the AccD/PCCB family. {ECO:0000255|HAMAP-	PTHR42995
2	76700022	76900022	g180717	2	76800675	76801016	+	YCF4_LACSA	YCF4_LACSA Photosystem I assembly protein Ycf4 {ECO:0000255|HAMAP-Rule:MF_00437}	GO:0009535, GO:0009522, GO:0003729, GO:0015979	GO:0009535</a>; C:chloroplast thylakoid membrane + GO:0009522</a>; C:photosystem I + GO:0003729</a>; F:mRNA binding + GO:0015979</a>; P:photosynthesis	lsv:3772832	FUNCTION: Seems to be required for the assembly of the photosystem I + SUBCELLULAR LOCATION: Plastid, chloroplast thylakoid membrane + SIMILARITY: Belongs to the Ycf4 family. {ECO:0000255|HAMAP-	PTHR33288
2	76700022	76900022	g180718	2	76803555	76805204	+	CYF_HELAN	CYF_HELAN Cytochrome f {ECO:0000255|HAMAP-Rule:MF_00610}	GO:0009535, GO:0009055, GO:0020037, GO:0005506, GO:0015979	GO:0009535</a>; C:chloroplast thylakoid membrane + GO:0009055</a>; F:electron transfer activity + GO:0020037</a>; F:heme binding + GO:0005506</a>; F:iron ion binding + GO:0015979</a>; P:photosynthesis	han:4055667	FUNCTION: Component of the cytochrome b6-f complex, which mediates + COFACTOR: + SUBUNIT: The 4 large subunits of the cytochrome b6-f complex are + SUBCELLULAR LOCATION: Plastid, chloroplast thylakoid membrane + SIMILARITY: Belongs to the cytochrome f family. {ECO:0000255|HAMAP-	PTHR33288
2	76700022	76900022	g180720	2	76812576	76815338	-	YCF2_GUIAB	YCF2_GUIAB Protein Ycf2 {ECO:0000255|HAMAP-Rule:MF_01330}	GO:0009570, GO:0005524, GO:0016887	GO:0009570</a>; C:chloroplast stroma + GO:0005524</a>; F:ATP binding + GO:0016887</a>; F:ATP hydrolysis activity		FUNCTION: Probable ATPase of unknown function. Its presence in a non- + SUBCELLULAR LOCATION: Plastid, chloroplast stroma {ECO:0000255|HAMAP- + SIMILARITY: Belongs to the Ycf2 family. {ECO:0000255|HAMAP-	PTHR33078
2	76700022	76900022	g180720	2	76812576	76815338	-	YCF2_GUIAB	YCF2_GUIAB Protein Ycf2 {ECO:0000255|HAMAP-Rule:MF_01330}	GO:0009570, GO:0005524, GO:0016887	GO:0009570</a>; C:chloroplast stroma + GO:0005524</a>; F:ATP binding + GO:0016887</a>; F:ATP hydrolysis activity		FUNCTION: Probable ATPase of unknown function. Its presence in a non- + SUBCELLULAR LOCATION: Plastid, chloroplast stroma {ECO:0000255|HAMAP- + SIMILARITY: Belongs to the Ycf2 family. {ECO:0000255|HAMAP-	PTHR33078
2	76700022	76900022	g180720	2	76812576	76815338	-	YCF2_GUIAB	YCF2_GUIAB Protein Ycf2 {ECO:0000255|HAMAP-Rule:MF_01330}	GO:0009570, GO:0005524, GO:0016887	GO:0009570</a>; C:chloroplast stroma + GO:0005524</a>; F:ATP binding + GO:0016887</a>; F:ATP hydrolysis activity		FUNCTION: Probable ATPase of unknown function. Its presence in a non- + SUBCELLULAR LOCATION: Plastid, chloroplast stroma {ECO:0000255|HAMAP- + SIMILARITY: Belongs to the Ycf2 family. {ECO:0000255|HAMAP-	PTHR33078
2	76700022	76900022	g180721	2	76816101	76818142	+	RPOB_LACSA	RPOB_LACSA DNA-directed RNA polymerase subunit beta {ECO:0000255|HAMAP-Rule:MF_01321}	GO:0009507, GO:0000428, GO:0003677, GO:0003899, GO:0032549, GO:0006351	GO:0009507</a>; C:chloroplast + GO:0000428</a>; C:DNA-directed RNA polymerase complex + GO:0003677</a>; F:DNA binding + GO:0003899</a>; F:DNA-directed 5'-3' RNA polymerase activity + GO:0032549</a>; F:ribonucleoside binding + GO:0006351</a>; P:DNA-templated transcription	lsv:3772845	FUNCTION: DNA-dependent RNA polymerase catalyzes the transcription of + CATALYTIC ACTIVITY: + SUBUNIT: In plastids the minimal PEP RNA polymerase catalytic core is + SUBCELLULAR LOCATION: Plastid, chloroplast. + SIMILARITY: Belongs to the RNA polymerase beta chain family.	PTHR20856
2	76700022	76900022	g180722	2	76817861	76818178	-	ATPH_GOSBA	ATPH_GOSBA ATP synthase subunit c, chloroplastic {ECO:0000255|HAMAP-Rule:MF_01396}	GO:0009535, GO:0045263, GO:0008289, GO:0046933	GO:0009535</a>; C:chloroplast thylakoid membrane + GO:0045263</a>; C:proton-transporting ATP synthase complex, coupling factor F(o) + GO:0008289</a>; F:lipid binding + GO:0046933</a>; F:proton-transporting ATP synthase activity, rotational mechanism		FUNCTION: F(1)F(0) ATP synthase produces ATP from ADP in the presence + FUNCTION: Key component of the F(0) channel; it plays a direct role in + SUBUNIT: F-type ATPases have 2 components, F(1) - the catalytic core + SUBCELLULAR LOCATION: Plastid, chloroplast thylakoid membrane + MISCELLANEOUS: In plastids the F-type ATPase is also known as + SIMILARITY: Belongs to the ATPase C chain family. {ECO:…	PTHR10031
2	76700022	76900022	g180723	2	76818179	76818439	+	YCF4_CERDE	YCF4_CERDE Photosystem I assembly protein Ycf4 {ECO:0000255|HAMAP-Rule:MF_00437}	GO:0009535, GO:0009522, GO:0015979	GO:0009535</a>; C:chloroplast thylakoid membrane + GO:0009522</a>; C:photosystem I + GO:0015979</a>; P:photosynthesis		FUNCTION: Seems to be required for the assembly of the photosystem I + SUBCELLULAR LOCATION: Plastid, chloroplast thylakoid membrane + SIMILARITY: Belongs to the Ycf4 family. {ECO:0000255|HAMAP-	PTHR33288
2	76700022	76900022	g180724	2	76818622	76820475	-	ATPE_LACSA	ATPE_LACSA ATP synthase epsilon chain, chloroplastic {ECO:0000255|HAMAP-Rule:MF_00530}	GO:0009535, GO:0045261, GO:0005524, GO:0003729, GO:0046933	GO:0009535</a>; C:chloroplast thylakoid membrane + GO:0045261</a>; C:proton-transporting ATP synthase complex, catalytic core F(1) + GO:0005524</a>; F:ATP binding + GO:0003729</a>; F:mRNA binding + GO:0046933</a>; F:proton-transporting ATP synthase activity, rotational mechanism	lsv:3772853	FUNCTION: Produces ATP from ADP in the presence of a proton gradient + SUBUNIT: F-type ATPases have 2 components, CF(1) - the catalytic core + SUBCELLULAR LOCATION: Plastid, chloroplast thylakoid membrane + SIMILARITY: Belongs to the ATPase epsilon chain family.	PTHR13822
2	76700022	76900022	g180726	2	76820180	76820596	+	PSBC_HUPLU	PSBC_HUPLU Photosystem II CP43 reaction center protein {ECO:0000255|HAMAP-Rule:MF_01496}	GO:0009535, GO:0009523, GO:0016168, GO:0045156, GO:0046872, GO:0009772	GO:0009535</a>; C:chloroplast thylakoid membrane + GO:0009523</a>; C:photosystem II + GO:0016168</a>; F:chlorophyll binding + GO:0045156</a>; F:electron transporter, transferring electrons within the cyclic electron transport pathway of photosynthesis activity + GO:0046872</a>; F:metal ion binding + GO:0009772</a>; P:photosynthetic electron transport in photosystem II		FUNCTION: One of the components of the core complex of photosystem II + COFACTOR: + SUBUNIT: PSII is composed of 1 copy each of membrane proteins PsbA, + SUBCELLULAR LOCATION: Plastid, chloroplast thylakoid membrane + SIMILARITY: Belongs to the PsbB/PsbC family. PsbC subfamily.
2	76700022	76900022	g180728	2	76824100	76826043	+	PSBC_PLETE	PSBC_PLETE Photosystem II CP43 reaction center protein {ECO:0000255|HAMAP-Rule:MF_01496}	GO:0009535, GO:0009523, GO:0016168, GO:0045156, GO:0046872, GO:0009772	GO:0009535</a>; C:chloroplast thylakoid membrane + GO:0009523</a>; C:photosystem II + GO:0016168</a>; F:chlorophyll binding + GO:0045156</a>; F:electron transporter, transferring electrons within the cyclic electron transport pathway of photosynthesis activity + GO:0046872</a>; F:metal ion binding + GO:0009772</a>; P:photosynthetic electron transport in photosystem II		FUNCTION: One of the components of the core complex of photosystem II + COFACTOR: + SUBUNIT: PSII is composed of 1 copy each of membrane proteins PsbA, + SUBCELLULAR LOCATION: Plastid, chloroplast thylakoid membrane + SIMILARITY: Belongs to the PsbB/PsbC family. PsbC subfamily.
2	76700022	76900022	g180729	2	76826609	76828539	+	RPOB_HELAN	RPOB_HELAN DNA-directed RNA polymerase subunit beta {ECO:0000255|HAMAP-Rule:MF_01321}	GO:0009507, GO:0000428, GO:0003677, GO:0003899, GO:0032549, GO:0006351	GO:0009507</a>; C:chloroplast + GO:0000428</a>; C:DNA-directed RNA polymerase complex + GO:0003677</a>; F:DNA binding + GO:0003899</a>; F:DNA-directed 5'-3' RNA polymerase activity + GO:0032549</a>; F:ribonucleoside binding + GO:0006351</a>; P:DNA-templated transcription	han:4055679	FUNCTION: DNA-dependent RNA polymerase catalyzes the transcription of + CATALYTIC ACTIVITY: + SUBUNIT: In plastids the minimal PEP RNA polymerase catalytic core is + SUBCELLULAR LOCATION: Plastid, chloroplast. + SIMILARITY: Belongs to the RNA polymerase beta chain family.	PTHR20856
2	76700022	76900022	g180730	2	76827818	76830219	-	YCF2_LACSA	YCF2_LACSA Protein Ycf2 {ECO:0000255|HAMAP-Rule:MF_01330}	GO:0009570, GO:0005524, GO:0016887	GO:0009570</a>; C:chloroplast stroma + GO:0005524</a>; F:ATP binding + GO:0016887</a>; F:ATP hydrolysis activity	lsv:3772783, lsv:3772784	FUNCTION: Probable ATPase of unknown function. Its presence in a non- + SUBCELLULAR LOCATION: Plastid, chloroplast stroma {ECO:0000255|HAMAP- + SIMILARITY: Belongs to the Ycf2 family. {ECO:0000255|HAMAP-	PTHR33078
2	76700022	76900022	g180731	2	76831453	76832621	+	RGI2_ARATH	RGI2_ARATH LRR receptor-like serine/threonine-protein kinase RGI2 {ECO:0000303|PubMed:27229312}	GO:0005886, GO:0005524, GO:0042277, GO:0001653, GO:0106310, GO:0004674, GO:0010074, GO:0010078, GO:0006468, GO:2000280, GO:0010082, GO:0010449	GO:0005886</a>; C:plasma membrane + GO:0005524</a>; F:ATP binding + GO:0042277</a>; F:peptide binding + GO:0001653</a>; F:peptide receptor activity + GO:0106310</a>; F:protein serine kinase activity + GO:0004674</a>; F:protein serine/threonine kinase activity + GO:0010074</a>; P:maintenance of meristem identity + GO:0010078</a>; P:maintenance of root meristem identity + GO:0006468</a>; P:protein …	ath:AT5G48940	FUNCTION: Together with RGI1, RGI3, RGI4 and RGI5, acts as receptor of + CATALYTIC ACTIVITY: + CATALYTIC ACTIVITY: + SUBUNIT: Binds to RGF peptides such as RGF1, GLV5/CLEL1/RGF2, + INTERACTION: + SUBCELLULAR LOCATION: Membrane {ECO:0000255}; Single-pass type I + TISSUE SPECIFICITY: Specific to root meristems, especially in lateral + DEVELOPMENTAL STAGE: Present in the whole roots with a predomina…	PTHR48055
2	76700022	76900022	g180731	2	76831453	76832621	+	RGI2_ARATH	RGI2_ARATH LRR receptor-like serine/threonine-protein kinase RGI2 {ECO:0000303|PubMed:27229312}	GO:0005886, GO:0005524, GO:0042277, GO:0001653, GO:0106310, GO:0004674, GO:0010074, GO:0010078, GO:0006468, GO:2000280, GO:0010082, GO:0010449	GO:0005886</a>; C:plasma membrane + GO:0005524</a>; F:ATP binding + GO:0042277</a>; F:peptide binding + GO:0001653</a>; F:peptide receptor activity + GO:0106310</a>; F:protein serine kinase activity + GO:0004674</a>; F:protein serine/threonine kinase activity + GO:0010074</a>; P:maintenance of meristem identity + GO:0010078</a>; P:maintenance of root meristem identity + GO:0006468</a>; P:protein …	ath:AT5G48940	FUNCTION: Together with RGI1, RGI3, RGI4 and RGI5, acts as receptor of + CATALYTIC ACTIVITY: + CATALYTIC ACTIVITY: + SUBUNIT: Binds to RGF peptides such as RGF1, GLV5/CLEL1/RGF2, + INTERACTION: + SUBCELLULAR LOCATION: Membrane {ECO:0000255}; Single-pass type I + TISSUE SPECIFICITY: Specific to root meristems, especially in lateral + DEVELOPMENTAL STAGE: Present in the whole roots with a predomina…	PTHR48055
2	76700022	76900022	g180732	2	76831833	76833181	-	RGI2_ARATH	RGI2_ARATH LRR receptor-like serine/threonine-protein kinase RGI2 {ECO:0000303|PubMed:27229312}	GO:0005886, GO:0005524, GO:0042277, GO:0001653, GO:0106310, GO:0004674, GO:0010074, GO:0010078, GO:0006468, GO:2000280, GO:0010082, GO:0010449	GO:0005886</a>; C:plasma membrane + GO:0005524</a>; F:ATP binding + GO:0042277</a>; F:peptide binding + GO:0001653</a>; F:peptide receptor activity + GO:0106310</a>; F:protein serine kinase activity + GO:0004674</a>; F:protein serine/threonine kinase activity + GO:0010074</a>; P:maintenance of meristem identity + GO:0010078</a>; P:maintenance of root meristem identity + GO:0006468</a>; P:protein …	ath:AT5G48940	FUNCTION: Together with RGI1, RGI3, RGI4 and RGI5, acts as receptor of + CATALYTIC ACTIVITY: + CATALYTIC ACTIVITY: + SUBUNIT: Binds to RGF peptides such as RGF1, GLV5/CLEL1/RGF2, + INTERACTION: + SUBCELLULAR LOCATION: Membrane {ECO:0000255}; Single-pass type I + TISSUE SPECIFICITY: Specific to root meristems, especially in lateral + DEVELOPMENTAL STAGE: Present in the whole roots with a predomina…	PTHR48055
2	76700022	76900022	g180732	2	76831833	76833181	-	RGI2_ARATH	RGI2_ARATH LRR receptor-like serine/threonine-protein kinase RGI2 {ECO:0000303|PubMed:27229312}	GO:0005886, GO:0005524, GO:0042277, GO:0001653, GO:0106310, GO:0004674, GO:0010074, GO:0010078, GO:0006468, GO:2000280, GO:0010082, GO:0010449	GO:0005886</a>; C:plasma membrane + GO:0005524</a>; F:ATP binding + GO:0042277</a>; F:peptide binding + GO:0001653</a>; F:peptide receptor activity + GO:0106310</a>; F:protein serine kinase activity + GO:0004674</a>; F:protein serine/threonine kinase activity + GO:0010074</a>; P:maintenance of meristem identity + GO:0010078</a>; P:maintenance of root meristem identity + GO:0006468</a>; P:protein …	ath:AT5G48940	FUNCTION: Together with RGI1, RGI3, RGI4 and RGI5, acts as receptor of + CATALYTIC ACTIVITY: + CATALYTIC ACTIVITY: + SUBUNIT: Binds to RGF peptides such as RGF1, GLV5/CLEL1/RGF2, + INTERACTION: + SUBCELLULAR LOCATION: Membrane {ECO:0000255}; Single-pass type I + TISSUE SPECIFICITY: Specific to root meristems, especially in lateral + DEVELOPMENTAL STAGE: Present in the whole roots with a predomina…	PTHR48055
2	76700022	76900022	g180739	2	76842148	76847037	-	POLR1_ARATH	POLR1_ARATH Retrovirus-related Pol polyprotein from transposon RE1	GO:0004190, GO:0004519, GO:0046872, GO:0003676, GO:0003964, GO:0015074, GO:0006310, GO:0006508	GO:0004190</a>; F:aspartic-type endopeptidase activity + GO:0004519</a>; F:endonuclease activity + GO:0046872</a>; F:metal ion binding + GO:0003676</a>; F:nucleic acid binding + GO:0003964</a>; F:RNA-directed DNA polymerase activity + GO:0015074</a>; P:DNA integration + GO:0006310</a>; P:DNA recombination + GO:0006508</a>; P:proteolysis		CATALYTIC ACTIVITY: + SEQUENCE CAUTION:	PTHR11439
2	76700022	76900022	g180739	2	76842148	76847037	-	POLR1_ARATH	POLR1_ARATH Retrovirus-related Pol polyprotein from transposon RE1	GO:0004190, GO:0004519, GO:0046872, GO:0003676, GO:0003964, GO:0015074, GO:0006310, GO:0006508	GO:0004190</a>; F:aspartic-type endopeptidase activity + GO:0004519</a>; F:endonuclease activity + GO:0046872</a>; F:metal ion binding + GO:0003676</a>; F:nucleic acid binding + GO:0003964</a>; F:RNA-directed DNA polymerase activity + GO:0015074</a>; P:DNA integration + GO:0006310</a>; P:DNA recombination + GO:0006508</a>; P:proteolysis		CATALYTIC ACTIVITY: + SEQUENCE CAUTION:	PTHR11439
2	76700022	76900022	g180740	2	76843113	76844203	+	POLR1_ARATH	POLR1_ARATH Retrovirus-related Pol polyprotein from transposon RE1	GO:0004190, GO:0004519, GO:0046872, GO:0003676, GO:0003964, GO:0015074, GO:0006310, GO:0006508	GO:0004190</a>; F:aspartic-type endopeptidase activity + GO:0004519</a>; F:endonuclease activity + GO:0046872</a>; F:metal ion binding + GO:0003676</a>; F:nucleic acid binding + GO:0003964</a>; F:RNA-directed DNA polymerase activity + GO:0015074</a>; P:DNA integration + GO:0006310</a>; P:DNA recombination + GO:0006508</a>; P:proteolysis		CATALYTIC ACTIVITY: + SEQUENCE CAUTION:	PTHR11439
2	76700022	76900022	g180741	2	76844557	76845406	+	POLX_TOBAC	POLX_TOBAC Retrovirus-related Pol polyprotein from transposon TNT 1-94	GO:0004190, GO:0004519, GO:0003676, GO:0003964, GO:0008270, GO:0015074, GO:0006508	GO:0004190</a>; F:aspartic-type endopeptidase activity + GO:0004519</a>; F:endonuclease activity + GO:0003676</a>; F:nucleic acid binding + GO:0003964</a>; F:RNA-directed DNA polymerase activity + GO:0008270</a>; F:zinc ion binding + GO:0015074</a>; P:DNA integration + GO:0006508</a>; P:proteolysis		CATALYTIC ACTIVITY:	PTHR11439
2	76700022	76900022	g180745	2	76853163	76855976	-	POLX_TOBAC	POLX_TOBAC Retrovirus-related Pol polyprotein from transposon TNT 1-94	GO:0004190, GO:0004519, GO:0003676, GO:0003964, GO:0008270, GO:0015074, GO:0006508	GO:0004190</a>; F:aspartic-type endopeptidase activity + GO:0004519</a>; F:endonuclease activity + GO:0003676</a>; F:nucleic acid binding + GO:0003964</a>; F:RNA-directed DNA polymerase activity + GO:0008270</a>; F:zinc ion binding + GO:0015074</a>; P:DNA integration + GO:0006508</a>; P:proteolysis		CATALYTIC ACTIVITY:	PTHR11439
2	76700022	76900022	g180745	2	76853163	76855976	-	POLX_TOBAC	POLX_TOBAC Retrovirus-related Pol polyprotein from transposon TNT 1-94	GO:0004190, GO:0004519, GO:0003676, GO:0003964, GO:0008270, GO:0015074, GO:0006508	GO:0004190</a>; F:aspartic-type endopeptidase activity + GO:0004519</a>; F:endonuclease activity + GO:0003676</a>; F:nucleic acid binding + GO:0003964</a>; F:RNA-directed DNA polymerase activity + GO:0008270</a>; F:zinc ion binding + GO:0015074</a>; P:DNA integration + GO:0006508</a>; P:proteolysis		CATALYTIC ACTIVITY:	PTHR11439
2	76700022	76900022	g180746	2	76854738	76858887	+	RL161_PLAVT	RL161_PLAVT Secreted RxLR effector protein 161 {ECO:0000303|PubMed:29706971}	GO:0005576, GO:0042025	GO:0005576</a>; C:extracellular region + GO:0042025</a>; C:host cell nucleus		FUNCTION: Secreted effector that completely suppresses the host cell + SUBCELLULAR LOCATION: Secreted {ECO:0000269|PubMed:29706971}. Host + DOMAIN: Has the canonical translocation RxLR motif, but lacks the + SIMILARITY: Belongs to the RxLR effector family. {ECO:0000305}.	PTHR11439
2	76700022	76900022	g180747	2	76856017	76860632	-	POLX_TOBAC	POLX_TOBAC Retrovirus-related Pol polyprotein from transposon TNT 1-94	GO:0004190, GO:0004519, GO:0003676, GO:0003964, GO:0008270, GO:0015074, GO:0006508	GO:0004190</a>; F:aspartic-type endopeptidase activity + GO:0004519</a>; F:endonuclease activity + GO:0003676</a>; F:nucleic acid binding + GO:0003964</a>; F:RNA-directed DNA polymerase activity + GO:0008270</a>; F:zinc ion binding + GO:0015074</a>; P:DNA integration + GO:0006508</a>; P:proteolysis		CATALYTIC ACTIVITY:	PTHR11439
2	76700022	76900022	g180752	2	76875916	76876446	-	POL_SFVCP	POL_SFVCP Pro-Pol polyprotein	GO:0030430, GO:0042025, GO:0044423, GO:0004190, GO:0003887, GO:0046872, GO:0003723, GO:0003964, GO:0004523, GO:0015074, GO:0006310, GO:0075713, GO:0006508, GO:0046718, GO:0044826, GO:0075732	GO:0030430</a>; C:host cell cytoplasm + GO:0042025</a>; C:host cell nucleus + GO:0044423</a>; C:virion component + GO:0004190</a>; F:aspartic-type endopeptidase activity + GO:0003887</a>; F:DNA-directed DNA polymerase activity + GO:0046872</a>; F:metal ion binding + GO:0003723</a>; F:RNA binding + GO:0003964</a>; F:RNA-directed DNA polymerase activity + GO:0004523</a>; F:RNA-DNA hybrid ribonuclea…	vg:1489965	FUNCTION: The aspartyl protease activity mediates proteolytic cleavages + FUNCTION: Integrase catalyzes viral DNA integration into the host + CATALYTIC ACTIVITY: + CATALYTIC ACTIVITY: + CATALYTIC ACTIVITY: + COFACTOR: + COFACTOR: + COFACTOR: + SUBUNIT: The protease is a homodimer, whose active site consists of two + SUBCELLULAR LOCATION: [Integrase]: Virion {ECO:0000305}. Host nucleus. + SUBCELLU…	PTHR33064
2	76700022	76900022	g180753	2	76877906	76878445	-	POL3_DROME	POL3_DROME Retrovirus-related Pol polyprotein from transposon 17.6	GO:0042575, GO:0004190, GO:0003887, GO:0004519, GO:0003676, GO:0003964, GO:0015074, GO:0006508	GO:0042575</a>; C:DNA polymerase complex + GO:0004190</a>; F:aspartic-type endopeptidase activity + GO:0003887</a>; F:DNA-directed DNA polymerase activity + GO:0004519</a>; F:endonuclease activity + GO:0003676</a>; F:nucleic acid binding + GO:0003964</a>; F:RNA-directed DNA polymerase activity + GO:0015074</a>; P:DNA integration + GO:0006508</a>; P:proteolysis		CATALYTIC ACTIVITY: + MISCELLANEOUS: The open reading frame is located in a copia-like	PTHR24559
2	76700022	76900022	g180754	2	76880105	76882123	-	POLX_TOBAC	POLX_TOBAC Retrovirus-related Pol polyprotein from transposon TNT 1-94	GO:0004190, GO:0004519, GO:0003676, GO:0003964, GO:0008270, GO:0015074, GO:0006508	GO:0004190</a>; F:aspartic-type endopeptidase activity + GO:0004519</a>; F:endonuclease activity + GO:0003676</a>; F:nucleic acid binding + GO:0003964</a>; F:RNA-directed DNA polymerase activity + GO:0008270</a>; F:zinc ion binding + GO:0015074</a>; P:DNA integration + GO:0006508</a>; P:proteolysis		CATALYTIC ACTIVITY:	PTHR11439
2	76700022	76900022	g180755	2	76880136	76885693	+	POLX_TOBAC	POLX_TOBAC Retrovirus-related Pol polyprotein from transposon TNT 1-94	GO:0004190, GO:0004519, GO:0003676, GO:0003964, GO:0008270, GO:0015074, GO:0006508	GO:0004190</a>; F:aspartic-type endopeptidase activity + GO:0004519</a>; F:endonuclease activity + GO:0003676</a>; F:nucleic acid binding + GO:0003964</a>; F:RNA-directed DNA polymerase activity + GO:0008270</a>; F:zinc ion binding + GO:0015074</a>; P:DNA integration + GO:0006508</a>; P:proteolysis		CATALYTIC ACTIVITY:	PTHR11439
2	76700022	76900022	g180756	2	76882149	76884106	-	POLX_TOBAC	POLX_TOBAC Retrovirus-related Pol polyprotein from transposon TNT 1-94	GO:0004190, GO:0004519, GO:0003676, GO:0003964, GO:0008270, GO:0015074, GO:0006508	GO:0004190</a>; F:aspartic-type endopeptidase activity + GO:0004519</a>; F:endonuclease activity + GO:0003676</a>; F:nucleic acid binding + GO:0003964</a>; F:RNA-directed DNA polymerase activity + GO:0008270</a>; F:zinc ion binding + GO:0015074</a>; P:DNA integration + GO:0006508</a>; P:proteolysis		CATALYTIC ACTIVITY:	PTHR11439
2	76700022	76900022	g180758	2	76887213	76887752	-	POL3_DROME	POL3_DROME Retrovirus-related Pol polyprotein from transposon 17.6	GO:0042575, GO:0004190, GO:0003887, GO:0004519, GO:0003676, GO:0003964, GO:0015074, GO:0006508	GO:0042575</a>; C:DNA polymerase complex + GO:0004190</a>; F:aspartic-type endopeptidase activity + GO:0003887</a>; F:DNA-directed DNA polymerase activity + GO:0004519</a>; F:endonuclease activity + GO:0003676</a>; F:nucleic acid binding + GO:0003964</a>; F:RNA-directed DNA polymerase activity + GO:0015074</a>; P:DNA integration + GO:0006508</a>; P:proteolysis		CATALYTIC ACTIVITY: + MISCELLANEOUS: The open reading frame is located in a copia-like	PTHR24559
2	76700022	76900022	g180759	2	76889814	76891931	+	RFA1C_ORYSJ	RFA1C_ORYSJ Replication protein A 70 kDa DNA-binding subunit C	GO:0005662, GO:0003684, GO:0043047, GO:0008270, GO:0006260, GO:0000724, GO:0051321, GO:0006289, GO:0007004	GO:0005662</a>; C:DNA replication factor A complex + GO:0003684</a>; F:damaged DNA binding + GO:0043047</a>; F:single-stranded telomeric DNA binding + GO:0008270</a>; F:zinc ion binding + GO:0006260</a>; P:DNA replication + GO:0000724</a>; P:double-strand break repair via homologous recombination + GO:0051321</a>; P:meiotic cell cycle + GO:0006289</a>; P:nucleotide-excision repair + GO:0007004</a…	osa:4337594	FUNCTION: Component of the replication protein A complex (RPA) required + SUBUNIT: Heterotrimer of RPA1, RPA2 and RPA3 (canonical replication + INTERACTION: + SUBCELLULAR LOCATION: Nucleus {ECO:0000250}. + SIMILARITY: Belongs to the replication factor A protein 1 family.	PTHR23273
2	76700022	76900022	g180760	2	76889883	76891984	-	YI31B_YEAST	YI31B_YEAST Transposon Ty3-I Gag-Pol polyprotein	GO:0005737, GO:0005634, GO:0000943, GO:0004190, GO:0005524, GO:0003677, GO:0003887, GO:0008233, GO:0003723, GO:0004540, GO:0003964, GO:0004523, GO:0008270, GO:0015074, GO:0006310, GO:0006508, GO:0032197	GO:0005737</a>; C:cytoplasm + GO:0005634</a>; C:nucleus + GO:0000943</a>; C:retrotransposon nucleocapsid + GO:0004190</a>; F:aspartic-type endopeptidase activity + GO:0005524</a>; F:ATP binding + GO:0003677</a>; F:DNA binding + GO:0003887</a>; F:DNA-directed DNA polymerase activity + GO:0008233</a>; F:peptidase activity + GO:0003723</a>; F:RNA binding + GO:0004540</a>; F:RNA nuclease activity + G…		FUNCTION: Capsid protein (CA) is the structural component of the virus- + FUNCTION: Nucleocapsid protein p11 (NC) forms the nucleocore that coats + FUNCTION: The aspartyl protease (PR) mediates the proteolytic cleavages + FUNCTION: Reverse transcriptase/ribonuclease H (RT) is a + FUNCTION: Integrase (IN) targets the VLP to the nucleus, where a + CATALYTIC ACTIVITY: + CATALYTIC ACTIVITY: + CATALYT…	PTHR24559
2	76700022	76900022	g180761	2	76891977	76893956	+	TF29_SCHPO	TF29_SCHPO Transposon Tf2-9 polyprotein	GO:0005737, GO:0005634, GO:0004190, GO:0003677, GO:0003887, GO:0004519, GO:0046872, GO:0003723, GO:0003964, GO:0015074, GO:0006310, GO:0006508	GO:0005737</a>; C:cytoplasm + GO:0005634</a>; C:nucleus + GO:0004190</a>; F:aspartic-type endopeptidase activity + GO:0003677</a>; F:DNA binding + GO:0003887</a>; F:DNA-directed DNA polymerase activity + GO:0004519</a>; F:endonuclease activity + GO:0046872</a>; F:metal ion binding + GO:0003723</a>; F:RNA binding + GO:0003964</a>; F:RNA-directed DNA polymerase activity + GO:0015074</a>; P:DNA inte…		PTM: Processing of the polyproteins proceeds by an ordered pathway, + MISCELLANEOUS: Retrotransposons are mobile genetic entities that are	PTHR24559
2	76700022	76900022	g180762	2	76892755	76893947	-	TF28_SCHPO	TF28_SCHPO Transposon Tf2-8 polyprotein	GO:0005634, GO:0004190, GO:0003677, GO:0003887, GO:0004519, GO:0046872, GO:0003723, GO:0003964, GO:0015074, GO:0006310, GO:0006508	GO:0005634</a>; C:nucleus + GO:0004190</a>; F:aspartic-type endopeptidase activity + GO:0003677</a>; F:DNA binding + GO:0003887</a>; F:DNA-directed DNA polymerase activity + GO:0004519</a>; F:endonuclease activity + GO:0046872</a>; F:metal ion binding + GO:0003723</a>; F:RNA binding + GO:0003964</a>; F:RNA-directed DNA polymerase activity + GO:0015074</a>; P:DNA integration + GO:0006310</a>; P:DN…		PTM: Processing of the polyproteins proceeds by an ordered pathway, + MISCELLANEOUS: Retrotransposons are mobile genetic entities that are	PTHR24559
2	76700022	76900022	g180762	2	76892755	76893947	-	TF28_SCHPO	TF28_SCHPO Transposon Tf2-8 polyprotein	GO:0005634, GO:0004190, GO:0003677, GO:0003887, GO:0004519, GO:0046872, GO:0003723, GO:0003964, GO:0015074, GO:0006310, GO:0006508	GO:0005634</a>; C:nucleus + GO:0004190</a>; F:aspartic-type endopeptidase activity + GO:0003677</a>; F:DNA binding + GO:0003887</a>; F:DNA-directed DNA polymerase activity + GO:0004519</a>; F:endonuclease activity + GO:0046872</a>; F:metal ion binding + GO:0003723</a>; F:RNA binding + GO:0003964</a>; F:RNA-directed DNA polymerase activity + GO:0015074</a>; P:DNA integration + GO:0006310</a>; P:DN…		PTM: Processing of the polyproteins proceeds by an ordered pathway, + MISCELLANEOUS: Retrotransposons are mobile genetic entities that are	PTHR24559
2	76700022	76900022	g180766	2	76899699	76902881	-	DDI1_ARATH	DDI1_ARATH Protein DNA-DAMAGE INDUCIBLE 1 {ECO:0000303|PubMed:21764993}	GO:0005829, GO:0004190, GO:0031593, GO:0006508	GO:0005829</a>; C:cytosol + GO:0004190</a>; F:aspartic-type endopeptidase activity + GO:0031593</a>; F:polyubiquitin modification-dependent protein binding + GO:0006508</a>; P:proteolysis	ath:AT3G13235	FUNCTION: Receptor of ubiquitinated protein targeted to + SUBUNIT: Homodimer. {ECO:0000250|UniProtKB:Q5TDH0}. + SUBCELLULAR LOCATION: Cytoplasm, cytosol + SIMILARITY: Belongs to the DDI1 family. {ECO:0000305}. + SEQUENCE CAUTION:	PTHR12917
3	76023350	76223350	g222879	3	76038361	76042428	+	GEX1_ARATH	GEX1_ARATH Protein GAMETE EXPRESSED 1	GO:0005886, GO:0042802, GO:0009793, GO:0009553, GO:0009555	GO:0005886</a>; C:plasma membrane + GO:0042802</a>; F:identical protein binding + GO:0009793</a>; P:embryo development ending in seed dormancy + GO:0009553</a>; P:embryo sac development + GO:0009555</a>; P:pollen development	ath:AT5G55490	FUNCTION: Has a dual function during gametophyte development and early + SUBUNIT: Homodimer. {ECO:0000269|PubMed:21831199}. + SUBCELLULAR LOCATION: Cell membrane {ECO:0000269|PubMed:16055690}; + TISSUE SPECIFICITY: In tricellular pollen, expressed in mature sperm + DOMAIN: The extracellular domain (25-427) is sufficient for male and + DISRUPTION PHENOTYPE: Embryo lethal when homozygote. + SEQUENC…	PTHR33538
3	76023350	76223350	g222882	3	76049175	76051709	+	BBE22_ARATH	BBE22_ARATH Berberine bridge enzyme-like 22 {ECO:0000303|PubMed:26037923}	GO:0005576, GO:0009505, GO:0071949, GO:0016491, GO:0071456, GO:0010729, GO:0009753	GO:0005576</a>; C:extracellular region + GO:0009505</a>; C:plant-type cell wall + GO:0071949</a>; F:FAD binding + GO:0016491</a>; F:oxidoreductase activity + GO:0071456</a>; P:cellular response to hypoxia + GO:0010729</a>; P:positive regulation of hydrogen peroxide biosynthetic process + GO:0009753</a>; P:response to jasmonic acid	ath:AT4G20860	COFACTOR: + SUBCELLULAR LOCATION: Secreted, cell wall + TISSUE SPECIFICITY: Accumulates in cell walls of etiolated hypocotyls. + INDUCTION: By jasmonic acid (e.g. 12-oxo-phytodienoic acid OPDA). + PTM: The FAD cofactor is bound via a bicovalent 6-S-cysteinyl, 8alpha- + SIMILARITY: Belongs to the oxygen-dependent FAD-linked oxidoreductase + SEQUENCE CAUTION:	PTHR32448
3	76023350	76223350	g222883	3	76050755	76052350	-	CBDAS_CANSA	CBDAS_CANSA Cannabidiolic acid synthase {ECO:0000303|PubMed:8663284}	GO:0048046, GO:0102779, GO:0071949, GO:1901696, GO:0016114	GO:0048046</a>; C:apoplast + GO:0102779</a>; F:cannabidiolate synthase activity + GO:0071949</a>; F:FAD binding + GO:1901696</a>; P:cannabinoid biosynthetic process + GO:0016114</a>; P:terpenoid biosynthetic process	ag:BAF65033	FUNCTION: Oxidoreductase involved in the biosynthesis of cannabinoids- + CATALYTIC ACTIVITY: + COFACTOR: + ACTIVITY REGULATION: Inhibited by Hg(2+). {ECO:0000269|PubMed:8663284}. + BIOPHYSICOCHEMICAL PROPERTIES: + PATHWAY: Secondary metabolite biosynthesis; terpenoid biosynthesis. + SUBUNIT: Monomer. {ECO:0000269|PubMed:8663284}. + SUBCELLULAR LOCATION: Secreted {ECO:0000269|PubMed:8663284}. Secr…	PTHR32448
3	76023350	76223350	g222884	3	76052003	76052530	+	STOX_ARGME	STOX_ARGME Tetrahydroberberine oxidase {ECO:0000305}	GO:0071949, GO:0050328	GO:0071949</a>; F:FAD binding + GO:0050328</a>; F:tetrahydroberberine oxidase activity		FUNCTION: Catalyzes the oxidation of different + CATALYTIC ACTIVITY: + COFACTOR: + PTM: The FAD cofactor is bound via a bicovalent 6-S-cysteinyl, 8alpha- + SIMILARITY: Belongs to the oxygen-dependent FAD-linked oxidoreductase	PTHR32448
3	76023350	76223350	g222887	3	76061364	76068049	-	TF29_SCHPO	TF29_SCHPO Transposon Tf2-9 polyprotein	GO:0005737, GO:0005634, GO:0004190, GO:0003677, GO:0003887, GO:0004519, GO:0046872, GO:0003723, GO:0003964, GO:0015074, GO:0006310, GO:0006508	GO:0005737</a>; C:cytoplasm + GO:0005634</a>; C:nucleus + GO:0004190</a>; F:aspartic-type endopeptidase activity + GO:0003677</a>; F:DNA binding + GO:0003887</a>; F:DNA-directed DNA polymerase activity + GO:0004519</a>; F:endonuclease activity + GO:0046872</a>; F:metal ion binding + GO:0003723</a>; F:RNA binding + GO:0003964</a>; F:RNA-directed DNA polymerase activity + GO:0015074</a>; P:DNA inte…		PTM: Processing of the polyproteins proceeds by an ordered pathway, + MISCELLANEOUS: Retrotransposons are mobile genetic entities that are	PTHR24559
3	76023350	76223350	g222887	3	76061364	76068049	-	TF29_SCHPO	TF29_SCHPO Transposon Tf2-9 polyprotein	GO:0005737, GO:0005634, GO:0004190, GO:0003677, GO:0003887, GO:0004519, GO:0046872, GO:0003723, GO:0003964, GO:0015074, GO:0006310, GO:0006508	GO:0005737</a>; C:cytoplasm + GO:0005634</a>; C:nucleus + GO:0004190</a>; F:aspartic-type endopeptidase activity + GO:0003677</a>; F:DNA binding + GO:0003887</a>; F:DNA-directed DNA polymerase activity + GO:0004519</a>; F:endonuclease activity + GO:0046872</a>; F:metal ion binding + GO:0003723</a>; F:RNA binding + GO:0003964</a>; F:RNA-directed DNA polymerase activity + GO:0015074</a>; P:DNA inte…		PTM: Processing of the polyproteins proceeds by an ordered pathway, + MISCELLANEOUS: Retrotransposons are mobile genetic entities that are	PTHR24559
3	76023350	76223350	g222890	3	76069053	76070288	+	POLX_TOBAC	POLX_TOBAC Retrovirus-related Pol polyprotein from transposon TNT 1-94	GO:0004190, GO:0004519, GO:0003676, GO:0003964, GO:0008270, GO:0015074, GO:0006508	GO:0004190</a>; F:aspartic-type endopeptidase activity + GO:0004519</a>; F:endonuclease activity + GO:0003676</a>; F:nucleic acid binding + GO:0003964</a>; F:RNA-directed DNA polymerase activity + GO:0008270</a>; F:zinc ion binding + GO:0015074</a>; P:DNA integration + GO:0006508</a>; P:proteolysis		CATALYTIC ACTIVITY:	PTHR11439
3	76023350	76223350	g222891	3	76070434	76071219	+	POLX_TOBAC	POLX_TOBAC Retrovirus-related Pol polyprotein from transposon TNT 1-94	GO:0004190, GO:0004519, GO:0003676, GO:0003964, GO:0008270, GO:0015074, GO:0006508	GO:0004190</a>; F:aspartic-type endopeptidase activity + GO:0004519</a>; F:endonuclease activity + GO:0003676</a>; F:nucleic acid binding + GO:0003964</a>; F:RNA-directed DNA polymerase activity + GO:0008270</a>; F:zinc ion binding + GO:0015074</a>; P:DNA integration + GO:0006508</a>; P:proteolysis		CATALYTIC ACTIVITY:	PTHR11439
3	76023350	76223350	g222892	3	76070608	76070936	-	POLX_TOBAC	POLX_TOBAC Retrovirus-related Pol polyprotein from transposon TNT 1-94	GO:0004190, GO:0004519, GO:0003676, GO:0003964, GO:0008270, GO:0015074, GO:0006508	GO:0004190</a>; F:aspartic-type endopeptidase activity + GO:0004519</a>; F:endonuclease activity + GO:0003676</a>; F:nucleic acid binding + GO:0003964</a>; F:RNA-directed DNA polymerase activity + GO:0008270</a>; F:zinc ion binding + GO:0015074</a>; P:DNA integration + GO:0006508</a>; P:proteolysis		CATALYTIC ACTIVITY:	PTHR11439
3	76023350	76223350	g222892	3	76070608	76070936	-	POLX_TOBAC	POLX_TOBAC Retrovirus-related Pol polyprotein from transposon TNT 1-94	GO:0004190, GO:0004519, GO:0003676, GO:0003964, GO:0008270, GO:0015074, GO:0006508	GO:0004190</a>; F:aspartic-type endopeptidase activity + GO:0004519</a>; F:endonuclease activity + GO:0003676</a>; F:nucleic acid binding + GO:0003964</a>; F:RNA-directed DNA polymerase activity + GO:0008270</a>; F:zinc ion binding + GO:0015074</a>; P:DNA integration + GO:0006508</a>; P:proteolysis		CATALYTIC ACTIVITY:	PTHR11439
3	76023350	76223350	g222893	3	76072991	76074805	-	PPR38_ARATH	PPR38_ARATH Putative pentatricopeptide repeat-containing protein At1g12700, mitochondrial	GO:0005739, GO:0090617, GO:0080156	GO:0005739</a>; C:mitochondrion + GO:0090617</a>; P:mitochondrial mRNA 5'-end processing + GO:0080156</a>; P:mitochondrial mRNA modification	ath:AT1G12700	SUBCELLULAR LOCATION: Mitochondrion {ECO:0000305}. + SIMILARITY: Belongs to the PPR family. P subfamily. {ECO:0000305}. + SEQUENCE CAUTION: + WEB RESOURCE: Name=Pentatricopeptide repeat proteins;	PTHR47941
3	76023350	76223350	g222893	3	76072991	76074805	-	PPR38_ARATH	PPR38_ARATH Putative pentatricopeptide repeat-containing protein At1g12700, mitochondrial	GO:0005739, GO:0090617, GO:0080156	GO:0005739</a>; C:mitochondrion + GO:0090617</a>; P:mitochondrial mRNA 5'-end processing + GO:0080156</a>; P:mitochondrial mRNA modification	ath:AT1G12700	SUBCELLULAR LOCATION: Mitochondrion {ECO:0000305}. + SIMILARITY: Belongs to the PPR family. P subfamily. {ECO:0000305}. + SEQUENCE CAUTION: + WEB RESOURCE: Name=Pentatricopeptide repeat proteins;	PTHR47941
3	76023350	76223350	g222895	3	76081474	76083336	-	PPR38_ARATH	PPR38_ARATH Putative pentatricopeptide repeat-containing protein At1g12700, mitochondrial	GO:0005739, GO:0090617, GO:0080156	GO:0005739</a>; C:mitochondrion + GO:0090617</a>; P:mitochondrial mRNA 5'-end processing + GO:0080156</a>; P:mitochondrial mRNA modification	ath:AT1G12700	SUBCELLULAR LOCATION: Mitochondrion {ECO:0000305}. + SIMILARITY: Belongs to the PPR family. P subfamily. {ECO:0000305}. + SEQUENCE CAUTION: + WEB RESOURCE: Name=Pentatricopeptide repeat proteins;	PTHR47941
3	76023350	76223350	g222905	3	76101701	76107664	+	POLX_TOBAC	POLX_TOBAC Retrovirus-related Pol polyprotein from transposon TNT 1-94	GO:0004190, GO:0004519, GO:0003676, GO:0003964, GO:0008270, GO:0015074, GO:0006508	GO:0004190</a>; F:aspartic-type endopeptidase activity + GO:0004519</a>; F:endonuclease activity + GO:0003676</a>; F:nucleic acid binding + GO:0003964</a>; F:RNA-directed DNA polymerase activity + GO:0008270</a>; F:zinc ion binding + GO:0015074</a>; P:DNA integration + GO:0006508</a>; P:proteolysis		CATALYTIC ACTIVITY:	PTHR11439
3	76023350	76223350	g222907	3	76109892	76114290	-	YI31B_YEAST	YI31B_YEAST Transposon Ty3-I Gag-Pol polyprotein	GO:0005737, GO:0005634, GO:0000943, GO:0004190, GO:0005524, GO:0003677, GO:0003887, GO:0008233, GO:0003723, GO:0004540, GO:0003964, GO:0004523, GO:0008270, GO:0015074, GO:0006310, GO:0006508, GO:0032197	GO:0005737</a>; C:cytoplasm + GO:0005634</a>; C:nucleus + GO:0000943</a>; C:retrotransposon nucleocapsid + GO:0004190</a>; F:aspartic-type endopeptidase activity + GO:0005524</a>; F:ATP binding + GO:0003677</a>; F:DNA binding + GO:0003887</a>; F:DNA-directed DNA polymerase activity + GO:0008233</a>; F:peptidase activity + GO:0003723</a>; F:RNA binding + GO:0004540</a>; F:RNA nuclease activity + G…		FUNCTION: Capsid protein (CA) is the structural component of the virus- + FUNCTION: Nucleocapsid protein p11 (NC) forms the nucleocore that coats + FUNCTION: The aspartyl protease (PR) mediates the proteolytic cleavages + FUNCTION: Reverse transcriptase/ribonuclease H (RT) is a + FUNCTION: Integrase (IN) targets the VLP to the nucleus, where a + CATALYTIC ACTIVITY: + CATALYTIC ACTIVITY: + CATALYT…	PTHR24559
3	76023350	76223350	g222908	3	76110774	76111341	+	YI31B_YEAST	YI31B_YEAST Transposon Ty3-I Gag-Pol polyprotein	GO:0005737, GO:0005634, GO:0000943, GO:0004190, GO:0005524, GO:0003677, GO:0003887, GO:0008233, GO:0003723, GO:0004540, GO:0003964, GO:0004523, GO:0008270, GO:0015074, GO:0006310, GO:0006508, GO:0032197	GO:0005737</a>; C:cytoplasm + GO:0005634</a>; C:nucleus + GO:0000943</a>; C:retrotransposon nucleocapsid + GO:0004190</a>; F:aspartic-type endopeptidase activity + GO:0005524</a>; F:ATP binding + GO:0003677</a>; F:DNA binding + GO:0003887</a>; F:DNA-directed DNA polymerase activity + GO:0008233</a>; F:peptidase activity + GO:0003723</a>; F:RNA binding + GO:0004540</a>; F:RNA nuclease activity + G…		FUNCTION: Capsid protein (CA) is the structural component of the virus- + FUNCTION: Nucleocapsid protein p11 (NC) forms the nucleocore that coats + FUNCTION: The aspartyl protease (PR) mediates the proteolytic cleavages + FUNCTION: Reverse transcriptase/ribonuclease H (RT) is a + FUNCTION: Integrase (IN) targets the VLP to the nucleus, where a + CATALYTIC ACTIVITY: + CATALYTIC ACTIVITY: + CATALYT…	PTHR24559
3	76023350	76223350	g222910	3	76115199	76116461	-	PPR96_ARATH	PPR96_ARATH Pentatricopeptide repeat-containing protein At1g62930, chloroplastic	GO:0009507, GO:0005739, GO:0006397	GO:0009507</a>; C:chloroplast + GO:0005739</a>; C:mitochondrion + GO:0006397</a>; P:mRNA processing	ath:AT1G62930	SUBCELLULAR LOCATION: Plastid, chloroplast {ECO:0000305}. + SIMILARITY: Belongs to the PPR family. P subfamily. {ECO:0000305}. + SEQUENCE CAUTION: + WEB RESOURCE: Name=Pentatricopeptide repeat proteins;	PTHR47447
3	76023350	76223350	g222910	3	76115199	76116461	-	PPR96_ARATH	PPR96_ARATH Pentatricopeptide repeat-containing protein At1g62930, chloroplastic	GO:0009507, GO:0005739, GO:0006397	GO:0009507</a>; C:chloroplast + GO:0005739</a>; C:mitochondrion + GO:0006397</a>; P:mRNA processing	ath:AT1G62930	SUBCELLULAR LOCATION: Plastid, chloroplast {ECO:0000305}. + SIMILARITY: Belongs to the PPR family. P subfamily. {ECO:0000305}. + SEQUENCE CAUTION: + WEB RESOURCE: Name=Pentatricopeptide repeat proteins;	PTHR47447
3	76023350	76223350	g222910	3	76115199	76116461	-	PPR96_ARATH	PPR96_ARATH Pentatricopeptide repeat-containing protein At1g62930, chloroplastic	GO:0009507, GO:0005739, GO:0006397	GO:0009507</a>; C:chloroplast + GO:0005739</a>; C:mitochondrion + GO:0006397</a>; P:mRNA processing	ath:AT1G62930	SUBCELLULAR LOCATION: Plastid, chloroplast {ECO:0000305}. + SIMILARITY: Belongs to the PPR family. P subfamily. {ECO:0000305}. + SEQUENCE CAUTION: + WEB RESOURCE: Name=Pentatricopeptide repeat proteins;	PTHR47447
3	76023350	76223350	g222910	3	76115199	76116461	-	PPR96_ARATH	PPR96_ARATH Pentatricopeptide repeat-containing protein At1g62930, chloroplastic	GO:0009507, GO:0005739, GO:0006397	GO:0009507</a>; C:chloroplast + GO:0005739</a>; C:mitochondrion + GO:0006397</a>; P:mRNA processing	ath:AT1G62930	SUBCELLULAR LOCATION: Plastid, chloroplast {ECO:0000305}. + SIMILARITY: Belongs to the PPR family. P subfamily. {ECO:0000305}. + SEQUENCE CAUTION: + WEB RESOURCE: Name=Pentatricopeptide repeat proteins;	PTHR47447
3	76023350	76223350	g222910	3	76115199	76116461	-	PPR96_ARATH	PPR96_ARATH Pentatricopeptide repeat-containing protein At1g62930, chloroplastic	GO:0009507, GO:0005739, GO:0006397	GO:0009507</a>; C:chloroplast + GO:0005739</a>; C:mitochondrion + GO:0006397</a>; P:mRNA processing	ath:AT1G62930	SUBCELLULAR LOCATION: Plastid, chloroplast {ECO:0000305}. + SIMILARITY: Belongs to the PPR family. P subfamily. {ECO:0000305}. + SEQUENCE CAUTION: + WEB RESOURCE: Name=Pentatricopeptide repeat proteins;	PTHR47447
3	76023350	76223350	g222912	3	76122188	76123439	-	XRCC4_ARATH	XRCC4_ARATH DNA repair protein XRCC4	GO:0032807, GO:0005958, GO:0005524, GO:0003677, GO:0051103, GO:0006310, GO:0006303, GO:0051351, GO:0010165	GO:0032807</a>; C:DNA ligase IV complex + GO:0005958</a>; C:DNA-dependent protein kinase-DNA ligase 4 complex + GO:0005524</a>; F:ATP binding + GO:0003677</a>; F:DNA binding + GO:0051103</a>; P:DNA ligation involved in DNA repair + GO:0006310</a>; P:DNA recombination + GO:0006303</a>; P:double-strand break repair via nonhomologous end joining + GO:0051351</a>; P:positive regulation of ligase acti…	ath:AT3G23100	FUNCTION: May be involved in DNA non-homologous end joining (NHEJ) + SUBUNIT: Interacts with LIG4 and specifically binds its tandem BRCT + INTERACTION: + SUBCELLULAR LOCATION: Nucleus {ECO:0000305}. + INDUCTION: Slightly induced by gamma radiation, but not by white light + SIMILARITY: Belongs to the XRCC4-XLF family. XRCC4 subfamily. + SEQUENCE CAUTION:	PTHR28559
3	76023350	76223350	g222913	3	76125248	76126374	-	XRCC4_ARATH	XRCC4_ARATH DNA repair protein XRCC4	GO:0032807, GO:0005958, GO:0005524, GO:0003677, GO:0051103, GO:0006310, GO:0006303, GO:0051351, GO:0010165	GO:0032807</a>; C:DNA ligase IV complex + GO:0005958</a>; C:DNA-dependent protein kinase-DNA ligase 4 complex + GO:0005524</a>; F:ATP binding + GO:0003677</a>; F:DNA binding + GO:0051103</a>; P:DNA ligation involved in DNA repair + GO:0006310</a>; P:DNA recombination + GO:0006303</a>; P:double-strand break repair via nonhomologous end joining + GO:0051351</a>; P:positive regulation of ligase acti…	ath:AT3G23100	FUNCTION: May be involved in DNA non-homologous end joining (NHEJ) + SUBUNIT: Interacts with LIG4 and specifically binds its tandem BRCT + INTERACTION: + SUBCELLULAR LOCATION: Nucleus {ECO:0000305}. + INDUCTION: Slightly induced by gamma radiation, but not by white light + SIMILARITY: Belongs to the XRCC4-XLF family. XRCC4 subfamily. + SEQUENCE CAUTION:	PTHR28559
3	76023350	76223350	g222915	3	76129801	76130716	+	POLX_TOBAC	POLX_TOBAC Retrovirus-related Pol polyprotein from transposon TNT 1-94	GO:0004190, GO:0004519, GO:0003676, GO:0003964, GO:0008270, GO:0015074, GO:0006508	GO:0004190</a>; F:aspartic-type endopeptidase activity + GO:0004519</a>; F:endonuclease activity + GO:0003676</a>; F:nucleic acid binding + GO:0003964</a>; F:RNA-directed DNA polymerase activity + GO:0008270</a>; F:zinc ion binding + GO:0015074</a>; P:DNA integration + GO:0006508</a>; P:proteolysis		CATALYTIC ACTIVITY:	PTHR11439
3	76023350	76223350	g222922	3	76142089	76144153	-	Y2416_ARATH	Y2416_ARATH Uncharacterized protein At2g34160	GO:0005783, GO:0005634, GO:0003729, GO:0003723, GO:0006364	GO:0005783</a>; C:endoplasmic reticulum + GO:0005634</a>; C:nucleus + GO:0003729</a>; F:mRNA binding + GO:0003723</a>; F:RNA binding + GO:0006364</a>; P:rRNA processing	ath:AT2G34160	SUBUNIT: Homotetramer. {ECO:0000305|Ref.6}.	PTHR31947
3	76023350	76223350	g222924	3	76148505	76152597	-	POLX_TOBAC	POLX_TOBAC Retrovirus-related Pol polyprotein from transposon TNT 1-94	GO:0004190, GO:0004519, GO:0003676, GO:0003964, GO:0008270, GO:0015074, GO:0006508	GO:0004190</a>; F:aspartic-type endopeptidase activity + GO:0004519</a>; F:endonuclease activity + GO:0003676</a>; F:nucleic acid binding + GO:0003964</a>; F:RNA-directed DNA polymerase activity + GO:0008270</a>; F:zinc ion binding + GO:0015074</a>; P:DNA integration + GO:0006508</a>; P:proteolysis		CATALYTIC ACTIVITY:	PTHR11439
3	76023350	76223350	g222926	3	76155536	76156885	+	GSTT3_ARATH	GSTT3_ARATH Glutathione S-transferase T3	GO:0005737, GO:0005634, GO:0009536, GO:0004364, GO:0009407	GO:0005737</a>; C:cytoplasm + GO:0005634</a>; C:nucleus + GO:0009536</a>; C:plastid + GO:0004364</a>; F:glutathione transferase activity + GO:0009407</a>; P:toxin catabolic process	ath:AT5G41220	FUNCTION: May be involved in the conjugation of reduced glutathione to + CATALYTIC ACTIVITY: + SUBCELLULAR LOCATION: Nucleus {ECO:0000269|PubMed:19174456}. + SIMILARITY: Belongs to the GST superfamily. Theta family.	PTHR44750
3	76023350	76223350	g222938	3	76190549	76194495	+	COPIA_DROME	COPIA_DROME Copia protein	GO:0042575, GO:0004190, GO:0005524, GO:0003887, GO:0003676, GO:0008270, GO:0015074, GO:0006508	GO:0042575</a>; C:DNA polymerase complex + GO:0004190</a>; F:aspartic-type endopeptidase activity + GO:0005524</a>; F:ATP binding + GO:0003887</a>; F:DNA-directed DNA polymerase activity + GO:0003676</a>; F:nucleic acid binding + GO:0008270</a>; F:zinc ion binding + GO:0015074</a>; P:DNA integration + GO:0006508</a>; P:proteolysis		ALTERNATIVE PRODUCTS: + SEQUENCE CAUTION:	PTHR11439
3	76023350	76223350	g222939	3	76194223	76199535	-	COPIA_DROME	COPIA_DROME Copia protein	GO:0042575, GO:0004190, GO:0005524, GO:0003887, GO:0003676, GO:0008270, GO:0015074, GO:0006508	GO:0042575</a>; C:DNA polymerase complex + GO:0004190</a>; F:aspartic-type endopeptidase activity + GO:0005524</a>; F:ATP binding + GO:0003887</a>; F:DNA-directed DNA polymerase activity + GO:0003676</a>; F:nucleic acid binding + GO:0008270</a>; F:zinc ion binding + GO:0015074</a>; P:DNA integration + GO:0006508</a>; P:proteolysis		ALTERNATIVE PRODUCTS: + SEQUENCE CAUTION:	PTHR11439
3	76023350	76223350	g222939	3	76194223	76199535	-	COPIA_DROME	COPIA_DROME Copia protein	GO:0042575, GO:0004190, GO:0005524, GO:0003887, GO:0003676, GO:0008270, GO:0015074, GO:0006508	GO:0042575</a>; C:DNA polymerase complex + GO:0004190</a>; F:aspartic-type endopeptidase activity + GO:0005524</a>; F:ATP binding + GO:0003887</a>; F:DNA-directed DNA polymerase activity + GO:0003676</a>; F:nucleic acid binding + GO:0008270</a>; F:zinc ion binding + GO:0015074</a>; P:DNA integration + GO:0006508</a>; P:proteolysis		ALTERNATIVE PRODUCTS: + SEQUENCE CAUTION:	PTHR11439
3	76023350	76223350	g222939	3	76194223	76199535	-	COPIA_DROME	COPIA_DROME Copia protein	GO:0042575, GO:0004190, GO:0005524, GO:0003887, GO:0003676, GO:0008270, GO:0015074, GO:0006508	GO:0042575</a>; C:DNA polymerase complex + GO:0004190</a>; F:aspartic-type endopeptidase activity + GO:0005524</a>; F:ATP binding + GO:0003887</a>; F:DNA-directed DNA polymerase activity + GO:0003676</a>; F:nucleic acid binding + GO:0008270</a>; F:zinc ion binding + GO:0015074</a>; P:DNA integration + GO:0006508</a>; P:proteolysis		ALTERNATIVE PRODUCTS: + SEQUENCE CAUTION:	PTHR11439
3	76023350	76223350	g222940	3	76194679	76196157	+	POLR1_ARATH	POLR1_ARATH Retrovirus-related Pol polyprotein from transposon RE1	GO:0004190, GO:0004519, GO:0046872, GO:0003676, GO:0003964, GO:0015074, GO:0006310, GO:0006508	GO:0004190</a>; F:aspartic-type endopeptidase activity + GO:0004519</a>; F:endonuclease activity + GO:0046872</a>; F:metal ion binding + GO:0003676</a>; F:nucleic acid binding + GO:0003964</a>; F:RNA-directed DNA polymerase activity + GO:0015074</a>; P:DNA integration + GO:0006310</a>; P:DNA recombination + GO:0006508</a>; P:proteolysis		CATALYTIC ACTIVITY: + SEQUENCE CAUTION:	PTHR11439
3	76023350	76223350	g222941	3	76197118	76200703	+	YG31B_YEAST	YG31B_YEAST Transposon Ty3-G Gag-Pol polyprotein	GO:0005737, GO:0005634, GO:0000943, GO:0004190, GO:0005524, GO:0003677, GO:0003887, GO:0008233, GO:0003723, GO:0004540, GO:0003964, GO:0004523, GO:0008270, GO:0015074, GO:0006310, GO:0006508, GO:0032197	GO:0005737</a>; C:cytoplasm + GO:0005634</a>; C:nucleus + GO:0000943</a>; C:retrotransposon nucleocapsid + GO:0004190</a>; F:aspartic-type endopeptidase activity + GO:0005524</a>; F:ATP binding + GO:0003677</a>; F:DNA binding + GO:0003887</a>; F:DNA-directed DNA polymerase activity + GO:0008233</a>; F:peptidase activity + GO:0003723</a>; F:RNA binding + GO:0004540</a>; F:RNA nuclease activity + G…		FUNCTION: Capsid protein (CA) is the structural component of the virus- + FUNCTION: Nucleocapsid protein p11 (NC) forms the nucleocore that coats + FUNCTION: The aspartyl protease (PR) mediates the proteolytic cleavages + FUNCTION: Reverse transcriptase/ribonuclease H (RT) is a + FUNCTION: Integrase (IN) targets the VLP to the nucleus, where a + CATALYTIC ACTIVITY: + CATALYTIC ACTIVITY: + CATALYT…	PTHR24559
3	76023350	76223350	g222942	3	76200746	76201912	+	TF29_SCHPO	TF29_SCHPO Transposon Tf2-9 polyprotein	GO:0005737, GO:0005634, GO:0004190, GO:0003677, GO:0003887, GO:0004519, GO:0046872, GO:0003723, GO:0003964, GO:0015074, GO:0006310, GO:0006508	GO:0005737</a>; C:cytoplasm + GO:0005634</a>; C:nucleus + GO:0004190</a>; F:aspartic-type endopeptidase activity + GO:0003677</a>; F:DNA binding + GO:0003887</a>; F:DNA-directed DNA polymerase activity + GO:0004519</a>; F:endonuclease activity + GO:0046872</a>; F:metal ion binding + GO:0003723</a>; F:RNA binding + GO:0003964</a>; F:RNA-directed DNA polymerase activity + GO:0015074</a>; P:DNA inte…		PTM: Processing of the polyproteins proceeds by an ordered pathway, + MISCELLANEOUS: Retrotransposons are mobile genetic entities that are	PTHR24559
3	76023350	76223350	g222943	3	76200754	76201773	-	TF29_SCHPO	TF29_SCHPO Transposon Tf2-9 polyprotein	GO:0005737, GO:0005634, GO:0004190, GO:0003677, GO:0003887, GO:0004519, GO:0046872, GO:0003723, GO:0003964, GO:0015074, GO:0006310, GO:0006508	GO:0005737</a>; C:cytoplasm + GO:0005634</a>; C:nucleus + GO:0004190</a>; F:aspartic-type endopeptidase activity + GO:0003677</a>; F:DNA binding + GO:0003887</a>; F:DNA-directed DNA polymerase activity + GO:0004519</a>; F:endonuclease activity + GO:0046872</a>; F:metal ion binding + GO:0003723</a>; F:RNA binding + GO:0003964</a>; F:RNA-directed DNA polymerase activity + GO:0015074</a>; P:DNA inte…		PTM: Processing of the polyproteins proceeds by an ordered pathway, + MISCELLANEOUS: Retrotransposons are mobile genetic entities that are	PTHR24559
3	76023350	76223350	g222944	3	76202489	76205020	+	POL_AVIRE	POL_AVIRE Gag-Pol polyprotein	GO:0004190, GO:0003677, GO:0003887, GO:0046872, GO:0003723, GO:0003964, GO:0004523, GO:0015074, GO:0006310, GO:0075713, GO:0006508, GO:0046718, GO:0044826	GO:0004190</a>; F:aspartic-type endopeptidase activity + GO:0003677</a>; F:DNA binding + GO:0003887</a>; F:DNA-directed DNA polymerase activity + GO:0046872</a>; F:metal ion binding + GO:0003723</a>; F:RNA binding + GO:0003964</a>; F:RNA-directed DNA polymerase activity + GO:0004523</a>; F:RNA-DNA hybrid ribonuclease activity + GO:0015074</a>; P:DNA integration + GO:0006310</a>; P:DNA recombinati…		FUNCTION: [Protease]: The aspartyl protease mediates proteolytic + FUNCTION: [Reverse transcriptase/ribonuclease H]: RT is a + FUNCTION: [Integrase]: Catalyzes viral DNA integration into the host + CATALYTIC ACTIVITY: + CATALYTIC ACTIVITY: + CATALYTIC ACTIVITY: + COFACTOR: + COFACTOR: + SUBUNIT: [Reverse transcriptase/ribonuclease H]: The reverse + PTM: [Gag-Pol polyprotein]: Specific enzymatic c…	PTHR33064
3	76023350	76223350	g222947	3	76206442	76207647	+	RL30_EUPES	RL30_EUPES Large ribosomal subunit protein eL30 {ECO:0000305}	GO:1990904, GO:0005840, GO:0003723	GO:1990904</a>; C:ribonucleoprotein complex + GO:0005840</a>; C:ribosome + GO:0003723</a>; F:RNA binding		SIMILARITY: Belongs to the eukaryotic ribosomal protein eL30 family.	PTHR11449
3	76023350	76223350	g222951	3	76213645	76219241	+	TF26_SCHPO	TF26_SCHPO Transposon Tf2-6 polyprotein	GO:0005634, GO:0004190, GO:0003677, GO:0003887, GO:0004519, GO:0046872, GO:0003723, GO:0003964, GO:0015074, GO:0006310, GO:0006508	GO:0005634</a>; C:nucleus + GO:0004190</a>; F:aspartic-type endopeptidase activity + GO:0003677</a>; F:DNA binding + GO:0003887</a>; F:DNA-directed DNA polymerase activity + GO:0004519</a>; F:endonuclease activity + GO:0046872</a>; F:metal ion binding + GO:0003723</a>; F:RNA binding + GO:0003964</a>; F:RNA-directed DNA polymerase activity + GO:0015074</a>; P:DNA integration + GO:0006310</a>; P:DN…		PTM: Processing of the polyproteins proceeds by an ordered pathway, + MISCELLANEOUS: Retrotransposons are mobile genetic entities that are	PTHR24559
3	76023350	76223350	g222951	3	76213645	76219241	+	TF26_SCHPO	TF26_SCHPO Transposon Tf2-6 polyprotein	GO:0005634, GO:0004190, GO:0003677, GO:0003887, GO:0004519, GO:0046872, GO:0003723, GO:0003964, GO:0015074, GO:0006310, GO:0006508	GO:0005634</a>; C:nucleus + GO:0004190</a>; F:aspartic-type endopeptidase activity + GO:0003677</a>; F:DNA binding + GO:0003887</a>; F:DNA-directed DNA polymerase activity + GO:0004519</a>; F:endonuclease activity + GO:0046872</a>; F:metal ion binding + GO:0003723</a>; F:RNA binding + GO:0003964</a>; F:RNA-directed DNA polymerase activity + GO:0015074</a>; P:DNA integration + GO:0006310</a>; P:DN…		PTM: Processing of the polyproteins proceeds by an ordered pathway, + MISCELLANEOUS: Retrotransposons are mobile genetic entities that are	PTHR24559
3	76023350	76223350	g222952	3	76214205	76214441	-	TF29_SCHPO	TF29_SCHPO Transposon Tf2-9 polyprotein	GO:0005737, GO:0005634, GO:0004190, GO:0003677, GO:0003887, GO:0004519, GO:0046872, GO:0003723, GO:0003964, GO:0015074, GO:0006310, GO:0006508	GO:0005737</a>; C:cytoplasm + GO:0005634</a>; C:nucleus + GO:0004190</a>; F:aspartic-type endopeptidase activity + GO:0003677</a>; F:DNA binding + GO:0003887</a>; F:DNA-directed DNA polymerase activity + GO:0004519</a>; F:endonuclease activity + GO:0046872</a>; F:metal ion binding + GO:0003723</a>; F:RNA binding + GO:0003964</a>; F:RNA-directed DNA polymerase activity + GO:0015074</a>; P:DNA inte…		PTM: Processing of the polyproteins proceeds by an ordered pathway, + MISCELLANEOUS: Retrotransposons are mobile genetic entities that are	PTHR24559
3	76023350	76223350	g222955	3	76219908	76221034	+	RL30_EUPES	RL30_EUPES Large ribosomal subunit protein eL30 {ECO:0000305}	GO:1990904, GO:0005840, GO:0003723	GO:1990904</a>; C:ribonucleoprotein complex + GO:0005840</a>; C:ribosome + GO:0003723</a>; F:RNA binding		SIMILARITY: Belongs to the eukaryotic ribosomal protein eL30 family.	PTHR11449
3	76023350	76223350	g222957	3	76223013	76228525	+	TF26_SCHPO	TF26_SCHPO Transposon Tf2-6 polyprotein	GO:0005634, GO:0004190, GO:0003677, GO:0003887, GO:0004519, GO:0046872, GO:0003723, GO:0003964, GO:0015074, GO:0006310, GO:0006508	GO:0005634</a>; C:nucleus + GO:0004190</a>; F:aspartic-type endopeptidase activity + GO:0003677</a>; F:DNA binding + GO:0003887</a>; F:DNA-directed DNA polymerase activity + GO:0004519</a>; F:endonuclease activity + GO:0046872</a>; F:metal ion binding + GO:0003723</a>; F:RNA binding + GO:0003964</a>; F:RNA-directed DNA polymerase activity + GO:0015074</a>; P:DNA integration + GO:0006310</a>; P:DN…		PTM: Processing of the polyproteins proceeds by an ordered pathway, + MISCELLANEOUS: Retrotransposons are mobile genetic entities that are	PTHR24559
3	101374975	101574975	g232869	3	101374947	101377583	+	P2A13_ARATH	P2A13_ARATH F-box protein PP2-A13	GO:0005634, GO:0016567	GO:0005634</a>; C:nucleus + GO:0016567</a>; P:protein ubiquitination	ath:AT3G61060	FUNCTION: Component of SCF(ASK-cullin-F-box) E3 ubiquitin ligase + PATHWAY: Protein modification; protein ubiquitination. + SUBUNIT: Part of a SCF (ASK-cullin-F-box) protein ligase complex (By + INTERACTION: + SUBCELLULAR LOCATION: Nucleus {ECO:0000250}. + ALTERNATIVE PRODUCTS: + DOMAIN: The F-box is necessary for the interaction with ASK proteins.	PTHR31960
3	101374975	101574975	g232870	3	101380095	101384343	-	RRP36_NEMVE	RRP36_NEMVE Ribosomal RNA processing protein 36 homolog	GO:0030686, GO:0005730, GO:0000462	GO:0030686</a>; C:90S preribosome + GO:0005730</a>; C:nucleolus + GO:0000462</a>; P:maturation of SSU-rRNA from tricistronic rRNA transcript (SSU-rRNA, 5.8S rRNA, LSU-rRNA)	nve:5507003	FUNCTION: Involved in the early processing steps of the pre-rRNA in the + SUBCELLULAR LOCATION: Nucleus, nucleolus {ECO:0000250}. + SIMILARITY: Belongs to the RRP36 family. {ECO:0000305}.	PTHR21738
3	101374975	101574975	g232873	3	101395910	101396164	-	MBOA1_ARATH	MBOA1_ARATH Lysophospholipid acyltransferase 1 {ECO:0000303|PubMed:18154737}	GO:0005783, GO:0005789, GO:0005576, GO:0016020, GO:0005886, GO:0047184, GO:0106262, GO:0106263, GO:0016746, GO:0071617, GO:0019375, GO:0045017, GO:0030258, GO:0008654, GO:0019432	GO:0005783</a>; C:endoplasmic reticulum + GO:0005789</a>; C:endoplasmic reticulum membrane + GO:0005576</a>; C:extracellular region + GO:0016020</a>; C:membrane + GO:0005886</a>; C:plasma membrane + GO:0047184</a>; F:1-acylglycerophosphocholine O-acyltransferase activity + GO:0106262</a>; F:1-acylglycerophosphoethanolamine O-acyltransferase activity + GO:0106263</a>; F:1-acylglycerophosphoserine …	ath:AT1G12640	FUNCTION: Lysophospholipid acyltransferase with broad specificity + CATALYTIC ACTIVITY: + CATALYTIC ACTIVITY: + CATALYTIC ACTIVITY: + CATALYTIC ACTIVITY: + CATALYTIC ACTIVITY: + CATALYTIC ACTIVITY: + SUBCELLULAR LOCATION: Endoplasmic reticulum membrane + TISSUE SPECIFICITY: Expressed in roots, rosette leaves, petals, stigma, + DISRUPTION PHENOTYPE: No visible phenotype under normal growth + SIMIL…	PTHR13906
3	101374975	101574975	g232874	3	101396019	101402559	+	MBOA1_ARATH	MBOA1_ARATH Lysophospholipid acyltransferase 1 {ECO:0000303|PubMed:18154737}	GO:0005783, GO:0005789, GO:0005576, GO:0016020, GO:0005886, GO:0047184, GO:0106262, GO:0106263, GO:0016746, GO:0071617, GO:0019375, GO:0045017, GO:0030258, GO:0008654, GO:0019432	GO:0005783</a>; C:endoplasmic reticulum + GO:0005789</a>; C:endoplasmic reticulum membrane + GO:0005576</a>; C:extracellular region + GO:0016020</a>; C:membrane + GO:0005886</a>; C:plasma membrane + GO:0047184</a>; F:1-acylglycerophosphocholine O-acyltransferase activity + GO:0106262</a>; F:1-acylglycerophosphoethanolamine O-acyltransferase activity + GO:0106263</a>; F:1-acylglycerophosphoserine …	ath:AT1G12640	FUNCTION: Lysophospholipid acyltransferase with broad specificity + CATALYTIC ACTIVITY: + CATALYTIC ACTIVITY: + CATALYTIC ACTIVITY: + CATALYTIC ACTIVITY: + CATALYTIC ACTIVITY: + CATALYTIC ACTIVITY: + SUBCELLULAR LOCATION: Endoplasmic reticulum membrane + TISSUE SPECIFICITY: Expressed in roots, rosette leaves, petals, stigma, + DISRUPTION PHENOTYPE: No visible phenotype under normal growth + SIMIL…	PTHR13906
3	101374975	101574975	g232878	3	101420492	101421504	+	RMLCD_ARATH	RMLCD_ARATH Bifunctional dTDP-4-dehydrorhamnose 3,5-epimerase/dTDP-4-dehydrorhamnose reductase {ECO:0000305}	GO:0005886, GO:0009506, GO:0008830, GO:0008831, GO:0010489, GO:0010490, GO:0071555, GO:0019305, GO:0010253	GO:0005886</a>; C:plasma membrane + GO:0009506</a>; C:plasmodesma + GO:0008830</a>; F:dTDP-4-dehydrorhamnose 3,5-epimerase activity + GO:0008831</a>; F:dTDP-4-dehydrorhamnose reductase activity + GO:0010489</a>; F:UDP-4-keto-6-deoxy-glucose-3,5-epimerase activity + GO:0010490</a>; F:UDP-4-keto-rhamnose-4-keto-reductase activity + GO:0071555</a>; P:cell wall organization + GO:0019305</a>; P:dTDP-r…	ath:AT1G63000	FUNCTION: Bifunctional enzyme involved in dTDP-beta-L-rhamnose + CATALYTIC ACTIVITY: + CATALYTIC ACTIVITY: + BIOPHYSICOCHEMICAL PROPERTIES: + PATHWAY: Carbohydrate biosynthesis; dTDP-L-rhamnose biosynthesis. + TISSUE SPECIFICITY: Expressed in roots, leaves, stems and flowers. + SIMILARITY: Belongs to the dTDP-4-dehydrorhamnose reductase family.	PTHR10491
3	101374975	101574975	g232879	3	101421028	101421879	-	RMLCD_ARATH	RMLCD_ARATH Bifunctional dTDP-4-dehydrorhamnose 3,5-epimerase/dTDP-4-dehydrorhamnose reductase {ECO:0000305}	GO:0005886, GO:0009506, GO:0008830, GO:0008831, GO:0010489, GO:0010490, GO:0071555, GO:0019305, GO:0010253	GO:0005886</a>; C:plasma membrane + GO:0009506</a>; C:plasmodesma + GO:0008830</a>; F:dTDP-4-dehydrorhamnose 3,5-epimerase activity + GO:0008831</a>; F:dTDP-4-dehydrorhamnose reductase activity + GO:0010489</a>; F:UDP-4-keto-6-deoxy-glucose-3,5-epimerase activity + GO:0010490</a>; F:UDP-4-keto-rhamnose-4-keto-reductase activity + GO:0071555</a>; P:cell wall organization + GO:0019305</a>; P:dTDP-r…	ath:AT1G63000	FUNCTION: Bifunctional enzyme involved in dTDP-beta-L-rhamnose + CATALYTIC ACTIVITY: + CATALYTIC ACTIVITY: + BIOPHYSICOCHEMICAL PROPERTIES: + PATHWAY: Carbohydrate biosynthesis; dTDP-L-rhamnose biosynthesis. + TISSUE SPECIFICITY: Expressed in roots, leaves, stems and flowers. + SIMILARITY: Belongs to the dTDP-4-dehydrorhamnose reductase family.	PTHR10491
3	101374975	101574975	g232881	3	101427211	101428554	+	GSTT3_ARATH	GSTT3_ARATH Glutathione S-transferase T3	GO:0005737, GO:0005634, GO:0009536, GO:0004364, GO:0009407	GO:0005737</a>; C:cytoplasm + GO:0005634</a>; C:nucleus + GO:0009536</a>; C:plastid + GO:0004364</a>; F:glutathione transferase activity + GO:0009407</a>; P:toxin catabolic process	ath:AT5G41220	FUNCTION: May be involved in the conjugation of reduced glutathione to + CATALYTIC ACTIVITY: + SUBCELLULAR LOCATION: Nucleus {ECO:0000269|PubMed:19174456}. + SIMILARITY: Belongs to the GST superfamily. Theta family.	PTHR44750
3	101374975	101574975	g232882	3	101428275	101430245	-	RMLCD_ARATH	RMLCD_ARATH Bifunctional dTDP-4-dehydrorhamnose 3,5-epimerase/dTDP-4-dehydrorhamnose reductase {ECO:0000305}	GO:0005886, GO:0009506, GO:0008830, GO:0008831, GO:0010489, GO:0010490, GO:0071555, GO:0019305, GO:0010253	GO:0005886</a>; C:plasma membrane + GO:0009506</a>; C:plasmodesma + GO:0008830</a>; F:dTDP-4-dehydrorhamnose 3,5-epimerase activity + GO:0008831</a>; F:dTDP-4-dehydrorhamnose reductase activity + GO:0010489</a>; F:UDP-4-keto-6-deoxy-glucose-3,5-epimerase activity + GO:0010490</a>; F:UDP-4-keto-rhamnose-4-keto-reductase activity + GO:0071555</a>; P:cell wall organization + GO:0019305</a>; P:dTDP-r…	ath:AT1G63000	FUNCTION: Bifunctional enzyme involved in dTDP-beta-L-rhamnose + CATALYTIC ACTIVITY: + CATALYTIC ACTIVITY: + BIOPHYSICOCHEMICAL PROPERTIES: + PATHWAY: Carbohydrate biosynthesis; dTDP-L-rhamnose biosynthesis. + TISSUE SPECIFICITY: Expressed in roots, leaves, stems and flowers. + SIMILARITY: Belongs to the dTDP-4-dehydrorhamnose reductase family.	PTHR10491
3	101374975	101574975	g232884	3	101437249	101440174	-	MIP1_ARATH	MIP1_ARATH MND1-interacting protein 1	GO:0046872	GO:0046872</a>; F:metal ion binding	ath:AT1G32530	SUBUNIT: Interacts (via C-terminal domain) with MND1 and HOP2. + INTERACTION: + SEQUENCE CAUTION:	PTHR46405
3	101374975	101574975	g232885	3	101438652	101440232	+	MIP1_ARATH	MIP1_ARATH MND1-interacting protein 1	GO:0046872	GO:0046872</a>; F:metal ion binding	ath:AT1G32530	SUBUNIT: Interacts (via C-terminal domain) with MND1 and HOP2. + INTERACTION: + SEQUENCE CAUTION:	PTHR46405
3	101374975	101574975	g232887	3	101445275	101447284	+	MIP1_ARATH	MIP1_ARATH MND1-interacting protein 1	GO:0046872	GO:0046872</a>; F:metal ion binding	ath:AT1G32530	SUBUNIT: Interacts (via C-terminal domain) with MND1 and HOP2. + INTERACTION: + SEQUENCE CAUTION:	PTHR46405
3	101374975	101574975	g232889	3	101446880	101448192	-	MIP1_ARATH	MIP1_ARATH MND1-interacting protein 1	GO:0046872	GO:0046872</a>; F:metal ion binding	ath:AT1G32530	SUBUNIT: Interacts (via C-terminal domain) with MND1 and HOP2. + INTERACTION: + SEQUENCE CAUTION:	PTHR46405
3	101374975	101574975	g232890	3	101451182	101454630	-	NAC71_ARATH	NAC71_ARATH NAC domain-containing protein 71 {ECO:0000303|PubMed:15029955}	GO:0005634, GO:0003700, GO:0043565, GO:0051301, GO:0071365, GO:0009611	GO:0005634</a>; C:nucleus + GO:0003700</a>; F:DNA-binding transcription factor activity + GO:0043565</a>; F:sequence-specific DNA binding + GO:0051301</a>; P:cell division + GO:0071365</a>; P:cellular response to auxin stimulus + GO:0009611</a>; P:response to wounding	ath:AT4G17980	FUNCTION: Transcription factor involved in tissue reunion of wounded + SUBCELLULAR LOCATION: Nucleus {ECO:0000255|PROSITE-ProRule:PRU00353}. + INDUCTION: Induced by wounding in the flowering stem. + DOMAIN: The NAC domain includes a DNA binding domain and a dimerization	PTHR31744
3	101374975	101574975	g232891	3	101469566	101471937	-	P2C26_ORYSJ	P2C26_ORYSJ Probable protein phosphatase 2C 26	GO:0005886, GO:0046872, GO:0017018, GO:0005543, GO:0010074, GO:0009933, GO:0006470, GO:0006355, GO:0009826	GO:0005886</a>; C:plasma membrane + GO:0046872</a>; F:metal ion binding + GO:0017018</a>; F:myosin phosphatase activity + GO:0005543</a>; F:phospholipid binding + GO:0010074</a>; P:maintenance of meristem identity + GO:0009933</a>; P:meristem structural organization + GO:0006470</a>; P:protein dephosphorylation + GO:0006355</a>; P:regulation of DNA-templated transcription + GO:0009826</a>; P:unid…	osa:4330377	CATALYTIC ACTIVITY: + CATALYTIC ACTIVITY: + COFACTOR: + SIMILARITY: Belongs to the PP2C family. {ECO:0000305}.	PTHR13832
3	101374975	101574975	g232892	3	101469808	101470306	+	P2C29_ARATH	P2C29_ARATH Protein phosphatase 2C 29	GO:0005634, GO:0005886, GO:0046872, GO:0017018, GO:0005543, GO:0010074, GO:0009933, GO:0006470, GO:0006355, GO:0009826	GO:0005634</a>; C:nucleus + GO:0005886</a>; C:plasma membrane + GO:0046872</a>; F:metal ion binding + GO:0017018</a>; F:myosin phosphatase activity + GO:0005543</a>; F:phospholipid binding + GO:0010074</a>; P:maintenance of meristem identity + GO:0009933</a>; P:meristem structural organization + GO:0006470</a>; P:protein dephosphorylation + GO:0006355</a>; P:regulation of DNA-templated transcript…	ath:AT2G35350	FUNCTION: Involved in the regulation of pedicel length and of CLAVATA + CATALYTIC ACTIVITY: + CATALYTIC ACTIVITY: + COFACTOR: + SUBCELLULAR LOCATION: Nucleus {ECO:0000305}. + TISSUE SPECIFICITY: Expressed in roots, leaves, stems, inflorescences, + DOMAIN: The conserved PP2C phosphatase domain (257-736) is interrupted + DISRUPTION PHENOTYPE: Loss-of-function mutant pll1-1 (T-DNA insertion) + SIMIL…	PTHR13832
3	101374975	101574975	g232893	3	101473517	101475406	-	P2C29_ARATH	P2C29_ARATH Protein phosphatase 2C 29	GO:0005634, GO:0005886, GO:0046872, GO:0017018, GO:0005543, GO:0010074, GO:0009933, GO:0006470, GO:0006355, GO:0009826	GO:0005634</a>; C:nucleus + GO:0005886</a>; C:plasma membrane + GO:0046872</a>; F:metal ion binding + GO:0017018</a>; F:myosin phosphatase activity + GO:0005543</a>; F:phospholipid binding + GO:0010074</a>; P:maintenance of meristem identity + GO:0009933</a>; P:meristem structural organization + GO:0006470</a>; P:protein dephosphorylation + GO:0006355</a>; P:regulation of DNA-templated transcript…	ath:AT2G35350	FUNCTION: Involved in the regulation of pedicel length and of CLAVATA + CATALYTIC ACTIVITY: + CATALYTIC ACTIVITY: + COFACTOR: + SUBCELLULAR LOCATION: Nucleus {ECO:0000305}. + TISSUE SPECIFICITY: Expressed in roots, leaves, stems, inflorescences, + DOMAIN: The conserved PP2C phosphatase domain (257-736) is interrupted + DISRUPTION PHENOTYPE: Loss-of-function mutant pll1-1 (T-DNA insertion) + SIMIL…	PTHR13832
3	101374975	101574975	g232894	3	101473881	101474297	+	P2C29_ARATH	P2C29_ARATH Protein phosphatase 2C 29	GO:0005634, GO:0005886, GO:0046872, GO:0017018, GO:0005543, GO:0010074, GO:0009933, GO:0006470, GO:0006355, GO:0009826	GO:0005634</a>; C:nucleus + GO:0005886</a>; C:plasma membrane + GO:0046872</a>; F:metal ion binding + GO:0017018</a>; F:myosin phosphatase activity + GO:0005543</a>; F:phospholipid binding + GO:0010074</a>; P:maintenance of meristem identity + GO:0009933</a>; P:meristem structural organization + GO:0006470</a>; P:protein dephosphorylation + GO:0006355</a>; P:regulation of DNA-templated transcript…	ath:AT2G35350	FUNCTION: Involved in the regulation of pedicel length and of CLAVATA + CATALYTIC ACTIVITY: + CATALYTIC ACTIVITY: + COFACTOR: + SUBCELLULAR LOCATION: Nucleus {ECO:0000305}. + TISSUE SPECIFICITY: Expressed in roots, leaves, stems, inflorescences, + DOMAIN: The conserved PP2C phosphatase domain (257-736) is interrupted + DISRUPTION PHENOTYPE: Loss-of-function mutant pll1-1 (T-DNA insertion) + SIMIL…	PTHR13832
3	101374975	101574975	g232895	3	101474732	101475298	+	P2C29_ARATH	P2C29_ARATH Protein phosphatase 2C 29	GO:0005634, GO:0005886, GO:0046872, GO:0017018, GO:0005543, GO:0010074, GO:0009933, GO:0006470, GO:0006355, GO:0009826	GO:0005634</a>; C:nucleus + GO:0005886</a>; C:plasma membrane + GO:0046872</a>; F:metal ion binding + GO:0017018</a>; F:myosin phosphatase activity + GO:0005543</a>; F:phospholipid binding + GO:0010074</a>; P:maintenance of meristem identity + GO:0009933</a>; P:meristem structural organization + GO:0006470</a>; P:protein dephosphorylation + GO:0006355</a>; P:regulation of DNA-templated transcript…	ath:AT2G35350	FUNCTION: Involved in the regulation of pedicel length and of CLAVATA + CATALYTIC ACTIVITY: + CATALYTIC ACTIVITY: + COFACTOR: + SUBCELLULAR LOCATION: Nucleus {ECO:0000305}. + TISSUE SPECIFICITY: Expressed in roots, leaves, stems, inflorescences, + DOMAIN: The conserved PP2C phosphatase domain (257-736) is interrupted + DISRUPTION PHENOTYPE: Loss-of-function mutant pll1-1 (T-DNA insertion) + SIMIL…	PTHR13832
3	101374975	101574975	g232898	3	101483744	101490600	-	P2C29_ARATH	P2C29_ARATH Protein phosphatase 2C 29	GO:0005634, GO:0005886, GO:0046872, GO:0017018, GO:0005543, GO:0010074, GO:0009933, GO:0006470, GO:0006355, GO:0009826	GO:0005634</a>; C:nucleus + GO:0005886</a>; C:plasma membrane + GO:0046872</a>; F:metal ion binding + GO:0017018</a>; F:myosin phosphatase activity + GO:0005543</a>; F:phospholipid binding + GO:0010074</a>; P:maintenance of meristem identity + GO:0009933</a>; P:meristem structural organization + GO:0006470</a>; P:protein dephosphorylation + GO:0006355</a>; P:regulation of DNA-templated transcript…	ath:AT2G35350	FUNCTION: Involved in the regulation of pedicel length and of CLAVATA + CATALYTIC ACTIVITY: + CATALYTIC ACTIVITY: + COFACTOR: + SUBCELLULAR LOCATION: Nucleus {ECO:0000305}. + TISSUE SPECIFICITY: Expressed in roots, leaves, stems, inflorescences, + DOMAIN: The conserved PP2C phosphatase domain (257-736) is interrupted + DISRUPTION PHENOTYPE: Loss-of-function mutant pll1-1 (T-DNA insertion) + SIMIL…	PTHR13832
3	101374975	101574975	g232899	3	101489072	101489488	+	P2C29_ARATH	P2C29_ARATH Protein phosphatase 2C 29	GO:0005634, GO:0005886, GO:0046872, GO:0017018, GO:0005543, GO:0010074, GO:0009933, GO:0006470, GO:0006355, GO:0009826	GO:0005634</a>; C:nucleus + GO:0005886</a>; C:plasma membrane + GO:0046872</a>; F:metal ion binding + GO:0017018</a>; F:myosin phosphatase activity + GO:0005543</a>; F:phospholipid binding + GO:0010074</a>; P:maintenance of meristem identity + GO:0009933</a>; P:meristem structural organization + GO:0006470</a>; P:protein dephosphorylation + GO:0006355</a>; P:regulation of DNA-templated transcript…	ath:AT2G35350	FUNCTION: Involved in the regulation of pedicel length and of CLAVATA + CATALYTIC ACTIVITY: + CATALYTIC ACTIVITY: + COFACTOR: + SUBCELLULAR LOCATION: Nucleus {ECO:0000305}. + TISSUE SPECIFICITY: Expressed in roots, leaves, stems, inflorescences, + DOMAIN: The conserved PP2C phosphatase domain (257-736) is interrupted + DISRUPTION PHENOTYPE: Loss-of-function mutant pll1-1 (T-DNA insertion) + SIMIL…	PTHR13832
3	101374975	101574975	g232900	3	101489920	101490492	+	P2C29_ARATH	P2C29_ARATH Protein phosphatase 2C 29	GO:0005634, GO:0005886, GO:0046872, GO:0017018, GO:0005543, GO:0010074, GO:0009933, GO:0006470, GO:0006355, GO:0009826	GO:0005634</a>; C:nucleus + GO:0005886</a>; C:plasma membrane + GO:0046872</a>; F:metal ion binding + GO:0017018</a>; F:myosin phosphatase activity + GO:0005543</a>; F:phospholipid binding + GO:0010074</a>; P:maintenance of meristem identity + GO:0009933</a>; P:meristem structural organization + GO:0006470</a>; P:protein dephosphorylation + GO:0006355</a>; P:regulation of DNA-templated transcript…	ath:AT2G35350	FUNCTION: Involved in the regulation of pedicel length and of CLAVATA + CATALYTIC ACTIVITY: + CATALYTIC ACTIVITY: + COFACTOR: + SUBCELLULAR LOCATION: Nucleus {ECO:0000305}. + TISSUE SPECIFICITY: Expressed in roots, leaves, stems, inflorescences, + DOMAIN: The conserved PP2C phosphatase domain (257-736) is interrupted + DISRUPTION PHENOTYPE: Loss-of-function mutant pll1-1 (T-DNA insertion) + SIMIL…	PTHR13832
3	101374975	101574975	g232901	3	101493941	101500208	+	TF29_SCHPO	TF29_SCHPO Transposon Tf2-9 polyprotein	GO:0005737, GO:0005634, GO:0004190, GO:0003677, GO:0003887, GO:0004519, GO:0046872, GO:0003723, GO:0003964, GO:0015074, GO:0006310, GO:0006508	GO:0005737</a>; C:cytoplasm + GO:0005634</a>; C:nucleus + GO:0004190</a>; F:aspartic-type endopeptidase activity + GO:0003677</a>; F:DNA binding + GO:0003887</a>; F:DNA-directed DNA polymerase activity + GO:0004519</a>; F:endonuclease activity + GO:0046872</a>; F:metal ion binding + GO:0003723</a>; F:RNA binding + GO:0003964</a>; F:RNA-directed DNA polymerase activity + GO:0015074</a>; P:DNA inte…		PTM: Processing of the polyproteins proceeds by an ordered pathway, + MISCELLANEOUS: Retrotransposons are mobile genetic entities that are	PTHR24559
3	101374975	101574975	g232903	3	101496660	101499606	-	POL3_DROME	POL3_DROME Retrovirus-related Pol polyprotein from transposon 17.6	GO:0042575, GO:0004190, GO:0003887, GO:0004519, GO:0003676, GO:0003964, GO:0015074, GO:0006508	GO:0042575</a>; C:DNA polymerase complex + GO:0004190</a>; F:aspartic-type endopeptidase activity + GO:0003887</a>; F:DNA-directed DNA polymerase activity + GO:0004519</a>; F:endonuclease activity + GO:0003676</a>; F:nucleic acid binding + GO:0003964</a>; F:RNA-directed DNA polymerase activity + GO:0015074</a>; P:DNA integration + GO:0006508</a>; P:proteolysis		CATALYTIC ACTIVITY: + MISCELLANEOUS: The open reading frame is located in a copia-like	PTHR24559
3	101374975	101574975	g232903	3	101496660	101499606	-	POL3_DROME	POL3_DROME Retrovirus-related Pol polyprotein from transposon 17.6	GO:0042575, GO:0004190, GO:0003887, GO:0004519, GO:0003676, GO:0003964, GO:0015074, GO:0006508	GO:0042575</a>; C:DNA polymerase complex + GO:0004190</a>; F:aspartic-type endopeptidase activity + GO:0003887</a>; F:DNA-directed DNA polymerase activity + GO:0004519</a>; F:endonuclease activity + GO:0003676</a>; F:nucleic acid binding + GO:0003964</a>; F:RNA-directed DNA polymerase activity + GO:0015074</a>; P:DNA integration + GO:0006508</a>; P:proteolysis		CATALYTIC ACTIVITY: + MISCELLANEOUS: The open reading frame is located in a copia-like	PTHR24559
3	101374975	101574975	g232905	3	101501695	101503942	+	RL30_EUPES	RL30_EUPES Large ribosomal subunit protein eL30 {ECO:0000305}	GO:1990904, GO:0005840, GO:0003723	GO:1990904</a>; C:ribonucleoprotein complex + GO:0005840</a>; C:ribosome + GO:0003723</a>; F:RNA binding		SIMILARITY: Belongs to the eukaryotic ribosomal protein eL30 family.	PTHR11449
3	101374975	101574975	g232905	3	101501695	101503942	+	RL30_EUPES	RL30_EUPES Large ribosomal subunit protein eL30 {ECO:0000305}	GO:1990904, GO:0005840, GO:0003723	GO:1990904</a>; C:ribonucleoprotein complex + GO:0005840</a>; C:ribosome + GO:0003723</a>; F:RNA binding		SIMILARITY: Belongs to the eukaryotic ribosomal protein eL30 family.	PTHR11449
3	101374975	101574975	g232910	3	101507099	101512507	+	TF29_SCHPO	TF29_SCHPO Transposon Tf2-9 polyprotein	GO:0005737, GO:0005634, GO:0004190, GO:0003677, GO:0003887, GO:0004519, GO:0046872, GO:0003723, GO:0003964, GO:0015074, GO:0006310, GO:0006508	GO:0005737</a>; C:cytoplasm + GO:0005634</a>; C:nucleus + GO:0004190</a>; F:aspartic-type endopeptidase activity + GO:0003677</a>; F:DNA binding + GO:0003887</a>; F:DNA-directed DNA polymerase activity + GO:0004519</a>; F:endonuclease activity + GO:0046872</a>; F:metal ion binding + GO:0003723</a>; F:RNA binding + GO:0003964</a>; F:RNA-directed DNA polymerase activity + GO:0015074</a>; P:DNA inte…		PTM: Processing of the polyproteins proceeds by an ordered pathway, + MISCELLANEOUS: Retrotransposons are mobile genetic entities that are	PTHR24559
3	101374975	101574975	g232910	3	101507099	101512507	+	TF29_SCHPO	TF29_SCHPO Transposon Tf2-9 polyprotein	GO:0005737, GO:0005634, GO:0004190, GO:0003677, GO:0003887, GO:0004519, GO:0046872, GO:0003723, GO:0003964, GO:0015074, GO:0006310, GO:0006508	GO:0005737</a>; C:cytoplasm + GO:0005634</a>; C:nucleus + GO:0004190</a>; F:aspartic-type endopeptidase activity + GO:0003677</a>; F:DNA binding + GO:0003887</a>; F:DNA-directed DNA polymerase activity + GO:0004519</a>; F:endonuclease activity + GO:0046872</a>; F:metal ion binding + GO:0003723</a>; F:RNA binding + GO:0003964</a>; F:RNA-directed DNA polymerase activity + GO:0015074</a>; P:DNA inte…		PTM: Processing of the polyproteins proceeds by an ordered pathway, + MISCELLANEOUS: Retrotransposons are mobile genetic entities that are	PTHR24559
3	101374975	101574975	g232911	3	101507368	101507604	-	TF29_SCHPO	TF29_SCHPO Transposon Tf2-9 polyprotein	GO:0005737, GO:0005634, GO:0004190, GO:0003677, GO:0003887, GO:0004519, GO:0046872, GO:0003723, GO:0003964, GO:0015074, GO:0006310, GO:0006508	GO:0005737</a>; C:cytoplasm + GO:0005634</a>; C:nucleus + GO:0004190</a>; F:aspartic-type endopeptidase activity + GO:0003677</a>; F:DNA binding + GO:0003887</a>; F:DNA-directed DNA polymerase activity + GO:0004519</a>; F:endonuclease activity + GO:0046872</a>; F:metal ion binding + GO:0003723</a>; F:RNA binding + GO:0003964</a>; F:RNA-directed DNA polymerase activity + GO:0015074</a>; P:DNA inte…		PTM: Processing of the polyproteins proceeds by an ordered pathway, + MISCELLANEOUS: Retrotransposons are mobile genetic entities that are	PTHR24559
3	101374975	101574975	g232917	3	101532256	101537107	-	SGGP_ARATH	SGGP_ARATH Haloacid dehalogenase-like hydrolase domain-containing protein Sgpp	GO:0005886, GO:0046872, GO:0050308	GO:0005886</a>; C:plasma membrane + GO:0046872</a>; F:metal ion binding + GO:0050308</a>; F:sugar-phosphatase activity	ath:AT2G38740	FUNCTION: Acts as a phosphosugar phosphatase on a broad range of sugar + COFACTOR: + BIOPHYSICOCHEMICAL PROPERTIES: + TISSUE SPECIFICITY: Ubiquitous with highest expression in flowers. + INDUCTION: Induced by NaCl and sorbitol. {ECO:0000269|PubMed:23179445}. + SIMILARITY: Belongs to the HAD-like hydrolase superfamily. DOG/GPP	PTHR46193
3	101374975	101574975	g232918	3	101533664	101535025	+	SGGP_ARATH	SGGP_ARATH Haloacid dehalogenase-like hydrolase domain-containing protein Sgpp	GO:0005886, GO:0046872, GO:0050308	GO:0005886</a>; C:plasma membrane + GO:0046872</a>; F:metal ion binding + GO:0050308</a>; F:sugar-phosphatase activity	ath:AT2G38740	FUNCTION: Acts as a phosphosugar phosphatase on a broad range of sugar + COFACTOR: + BIOPHYSICOCHEMICAL PROPERTIES: + TISSUE SPECIFICITY: Ubiquitous with highest expression in flowers. + INDUCTION: Induced by NaCl and sorbitol. {ECO:0000269|PubMed:23179445}. + SIMILARITY: Belongs to the HAD-like hydrolase superfamily. DOG/GPP	PTHR46193
3	101374975	101574975	g232920	3	101540020	101541672	+	YI31B_YEAST	YI31B_YEAST Transposon Ty3-I Gag-Pol polyprotein	GO:0005737, GO:0005634, GO:0000943, GO:0004190, GO:0005524, GO:0003677, GO:0003887, GO:0008233, GO:0003723, GO:0004540, GO:0003964, GO:0004523, GO:0008270, GO:0015074, GO:0006310, GO:0006508, GO:0032197	GO:0005737</a>; C:cytoplasm + GO:0005634</a>; C:nucleus + GO:0000943</a>; C:retrotransposon nucleocapsid + GO:0004190</a>; F:aspartic-type endopeptidase activity + GO:0005524</a>; F:ATP binding + GO:0003677</a>; F:DNA binding + GO:0003887</a>; F:DNA-directed DNA polymerase activity + GO:0008233</a>; F:peptidase activity + GO:0003723</a>; F:RNA binding + GO:0004540</a>; F:RNA nuclease activity + G…		FUNCTION: Capsid protein (CA) is the structural component of the virus- + FUNCTION: Nucleocapsid protein p11 (NC) forms the nucleocore that coats + FUNCTION: The aspartyl protease (PR) mediates the proteolytic cleavages + FUNCTION: Reverse transcriptase/ribonuclease H (RT) is a + FUNCTION: Integrase (IN) targets the VLP to the nucleus, where a + CATALYTIC ACTIVITY: + CATALYTIC ACTIVITY: + CATALYT…	PTHR24559
3	101374975	101574975	g232921	3	101540933	101541823	-	TF29_SCHPO	TF29_SCHPO Transposon Tf2-9 polyprotein	GO:0005737, GO:0005634, GO:0004190, GO:0003677, GO:0003887, GO:0004519, GO:0046872, GO:0003723, GO:0003964, GO:0015074, GO:0006310, GO:0006508	GO:0005737</a>; C:cytoplasm + GO:0005634</a>; C:nucleus + GO:0004190</a>; F:aspartic-type endopeptidase activity + GO:0003677</a>; F:DNA binding + GO:0003887</a>; F:DNA-directed DNA polymerase activity + GO:0004519</a>; F:endonuclease activity + GO:0046872</a>; F:metal ion binding + GO:0003723</a>; F:RNA binding + GO:0003964</a>; F:RNA-directed DNA polymerase activity + GO:0015074</a>; P:DNA inte…		PTM: Processing of the polyproteins proceeds by an ordered pathway, + MISCELLANEOUS: Retrotransposons are mobile genetic entities that are	PTHR24559
3	101374975	101574975	g232922	3	101541946	101543038	-	M860_ARATH	M860_ARATH Uncharacterized mitochondrial protein AtMg00860	GO:0005739	GO:0005739</a>; C:mitochondrion		SUBCELLULAR LOCATION: Mitochondrion {ECO:0000305}. + MISCELLANEOUS: A stretch of 270 kb of the mitochondrial genome is	PTHR24559
3	101374975	101574975	g232923	3	101542671	101544078	+	M860_ARATH	M860_ARATH Uncharacterized mitochondrial protein AtMg00860	GO:0005739	GO:0005739</a>; C:mitochondrion		SUBCELLULAR LOCATION: Mitochondrion {ECO:0000305}. + MISCELLANEOUS: A stretch of 270 kb of the mitochondrial genome is	PTHR24559
3	101374975	101574975	g232926	3	101549522	101550549	-	PCR2_ARATH	PCR2_ARATH Protein PLANT CADMIUM RESISTANCE 2	GO:0005886, GO:0006979	GO:0005886</a>; C:plasma membrane + GO:0006979</a>; P:response to oxidative stress	ath:AT1G14870	FUNCTION: Zinc transporter acting in both zinc extrusion and long- + SUBUNIT: Homooligomer. {ECO:0000269|PubMed:20647347}. + SUBCELLULAR LOCATION: Cell membrane {ECO:0000269|PubMed:20647347}; + TISSUE SPECIFICITY: Expressed in roots, leaves, shoots, stems, flowers + INDUCTION: Constitutively expressed. Up-regulated in the shoots by + DISRUPTION PHENOTYPE: Strongly impaired growth in the presence …	PTHR15907
3	101374975	101574975	g232927	3	101552101	101557016	-	TOM2A_ARATH	TOM2A_ARATH Tobamovirus multiplication protein 2A	GO:0005794, GO:0016020, GO:0005634, GO:0000325, GO:0009705, GO:0009506, GO:0043621, GO:0046786	GO:0005794</a>; C:Golgi apparatus + GO:0016020</a>; C:membrane + GO:0005634</a>; C:nucleus + GO:0000325</a>; C:plant-type vacuole + GO:0009705</a>; C:plant-type vacuole membrane + GO:0009506</a>; C:plasmodesma + GO:0043621</a>; F:protein self-association + GO:0046786</a>; P:viral replication complex formation and maintenance	ath:AT1G32400	FUNCTION: Necessary for the efficient intracellular multiplication of + SUBUNIT: Homodimer. Constituent of tobamovirus replication complex. + SUBCELLULAR LOCATION: Vacuole membrane {ECO:0000269|PubMed:12514140}; + TISSUE SPECIFICITY: Expressed in rosette leaves. + DISRUPTION PHENOTYPE: Reduced efficiency of intracellular + SIMILARITY: Belongs to the tetraspanin (TM4SF) family. {ECO:0000305}. + SE…	PTHR19282
3	101374975	101574975	g232929	3	101561914	101562180	-	TOM2A_ARATH	TOM2A_ARATH Tobamovirus multiplication protein 2A	GO:0005794, GO:0016020, GO:0005634, GO:0000325, GO:0009705, GO:0009506, GO:0043621, GO:0046786	GO:0005794</a>; C:Golgi apparatus + GO:0016020</a>; C:membrane + GO:0005634</a>; C:nucleus + GO:0000325</a>; C:plant-type vacuole + GO:0009705</a>; C:plant-type vacuole membrane + GO:0009506</a>; C:plasmodesma + GO:0043621</a>; F:protein self-association + GO:0046786</a>; P:viral replication complex formation and maintenance	ath:AT1G32400	FUNCTION: Necessary for the efficient intracellular multiplication of + SUBUNIT: Homodimer. Constituent of tobamovirus replication complex. + SUBCELLULAR LOCATION: Vacuole membrane {ECO:0000269|PubMed:12514140}; + TISSUE SPECIFICITY: Expressed in rosette leaves. + DISRUPTION PHENOTYPE: Reduced efficiency of intracellular + SIMILARITY: Belongs to the tetraspanin (TM4SF) family. {ECO:0000305}. + SE…	PTHR19282
4	185380	385380	g234495	4	187024	187393	+	MT4B_ARATH	MT4B_ARATH Metallothionein-like protein 4B	GO:0005737, GO:0016020, GO:0005634, GO:0005886, GO:0008270, GO:0006829	GO:0005737</a>; C:cytoplasm + GO:0016020</a>; C:membrane + GO:0005634</a>; C:nucleus + GO:0005886</a>; C:plasma membrane + GO:0008270</a>; F:zinc ion binding + GO:0006829</a>; P:zinc ion transport	ath:AT2G23240	FUNCTION: Metallothioneins have a high content of cysteine residues + SUBCELLULAR LOCATION: Cytoplasm {ECO:0000269|PubMed:22014117}. Nucleus + ALTERNATIVE PRODUCTS: + TISSUE SPECIFICITY: Expressed specifically in seeds. + DEVELOPMENTAL STAGE: During embryo development, expressed from torpedo + INDUCTION: By abscisic acid (ABA) and jasmonic acid. Down-regulated by + MISCELLANEOUS: Plants silencing…	PTHR48198
4	185380	385380	g234496	4	193847	195247	+	U91A1_ARATH	U91A1_ARATH UDP-glycosyltransferase 91A1	GO:0035251	GO:0035251</a>; F:UDP-glucosyltransferase activity	ath:AT2G22590	SIMILARITY: Belongs to the UDP-glycosyltransferase family.	PTHR48049
4	185380	385380	g234497	4	193903	194154	-	U91A1_ARATH	U91A1_ARATH UDP-glycosyltransferase 91A1	GO:0035251	GO:0035251</a>; F:UDP-glucosyltransferase activity	ath:AT2G22590	SIMILARITY: Belongs to the UDP-glycosyltransferase family.	PTHR48049
4	185380	385380	g234498	4	194225	194876	-	U91A1_ARATH	U91A1_ARATH UDP-glycosyltransferase 91A1	GO:0035251	GO:0035251</a>; F:UDP-glucosyltransferase activity	ath:AT2G22590	SIMILARITY: Belongs to the UDP-glycosyltransferase family.	PTHR48049
4	185380	385380	g234503	4	214858	218480	+	RH53_ARATH	RH53_ARATH DEAD-box ATP-dependent RNA helicase 53, mitochondrial	GO:0005737, GO:0005829, GO:0005739, GO:0005730, GO:0009505, GO:0032991, GO:0005524, GO:0016887, GO:0003729, GO:0003724, GO:0000373, GO:0009409	GO:0005737</a>; C:cytoplasm + GO:0005829</a>; C:cytosol + GO:0005739</a>; C:mitochondrion + GO:0005730</a>; C:nucleolus + GO:0009505</a>; C:plant-type cell wall + GO:0032991</a>; C:protein-containing complex + GO:0005524</a>; F:ATP binding + GO:0016887</a>; F:ATP hydrolysis activity + GO:0003729</a>; F:mRNA binding + GO:0003724</a>; F:RNA helicase activity + GO:0000373</a>; P:Group II intron spli…	ath:AT3G22330	CATALYTIC ACTIVITY: + SUBCELLULAR LOCATION: Mitochondrion {ECO:0000305|PubMed:25732537}. + DOMAIN: The Q motif is unique to and characteristic of the DEAD box + SIMILARITY: Belongs to the DEAD box helicase family. DDX21/DDX50	PTHR47959
4	185380	385380	g234504	4	217284	217472	-	RH3_ARATH	RH3_ARATH DEAD-box ATP-dependent RNA helicase 3, chloroplastic	GO:0009507, GO:0009941, GO:0009570, GO:0005737, GO:0009536, GO:0005524, GO:0016887, GO:0003729, GO:0003724, GO:0008270, GO:0009658, GO:0000373, GO:0009651, GO:0042254	GO:0009507</a>; C:chloroplast + GO:0009941</a>; C:chloroplast envelope + GO:0009570</a>; C:chloroplast stroma + GO:0005737</a>; C:cytoplasm + GO:0009536</a>; C:plastid + GO:0005524</a>; F:ATP binding + GO:0016887</a>; F:ATP hydrolysis activity + GO:0003729</a>; F:mRNA binding + GO:0003724</a>; F:RNA helicase activity + GO:0008270</a>; F:zinc ion binding + GO:0009658</a>; P:chloroplast organizatio…	ath:AT5G26742	FUNCTION: Nuclear genome-encoded factor involved in ribosome biogenesis + CATALYTIC ACTIVITY: + SUBCELLULAR LOCATION: Plastid, chloroplast + ALTERNATIVE PRODUCTS: + TISSUE SPECIFICITY: Highly expressed in young seedlings. + DOMAIN: The Q motif is unique to and characteristic of the DEAD box + DISRUPTION PHENOTYPE: Embryonic lethality when homozygous. + MISCELLANEOUS: Plants with the weak allele r…	PTHR47959
4	185380	385380	g234506	4	224813	227406	+	PIX13_ARATH	PIX13_ARATH Probable serine/threonine-protein kinase PIX13 {ECO:0000305}	GO:0005634, GO:0005886, GO:0005524, GO:0106310, GO:0004674, GO:0006952, GO:0006468	GO:0005634</a>; C:nucleus + GO:0005886</a>; C:plasma membrane + GO:0005524</a>; F:ATP binding + GO:0106310</a>; F:protein serine kinase activity + GO:0004674</a>; F:protein serine/threonine kinase activity + GO:0006952</a>; P:defense response + GO:0006468</a>; P:protein phosphorylation	ath:AT2G17220	FUNCTION: May be involved in plant defense signaling. + CATALYTIC ACTIVITY: + CATALYTIC ACTIVITY: + SUBUNIT: Interacts with the Xanthomonas campestris effector + SUBCELLULAR LOCATION: Cell membrane {ECO:0000269|PubMed:21219905}; + ALTERNATIVE PRODUCTS: + MISCELLANEOUS: [Isoform 2]: May be due to a competing acceptor splice + SIMILARITY: Belongs to the protein kinase superfamily. Ser/Thr protein	PTHR45621
4	185380	385380	g234507	4	226956	227231	-	PIX13_ARATH	PIX13_ARATH Probable serine/threonine-protein kinase PIX13 {ECO:0000305}	GO:0005634, GO:0005886, GO:0005524, GO:0106310, GO:0004674, GO:0006952, GO:0006468	GO:0005634</a>; C:nucleus + GO:0005886</a>; C:plasma membrane + GO:0005524</a>; F:ATP binding + GO:0106310</a>; F:protein serine kinase activity + GO:0004674</a>; F:protein serine/threonine kinase activity + GO:0006952</a>; P:defense response + GO:0006468</a>; P:protein phosphorylation	ath:AT2G17220	FUNCTION: May be involved in plant defense signaling. + CATALYTIC ACTIVITY: + CATALYTIC ACTIVITY: + SUBUNIT: Interacts with the Xanthomonas campestris effector + SUBCELLULAR LOCATION: Cell membrane {ECO:0000269|PubMed:21219905}; + ALTERNATIVE PRODUCTS: + MISCELLANEOUS: [Isoform 2]: May be due to a competing acceptor splice + SIMILARITY: Belongs to the protein kinase superfamily. Ser/Thr protein	PTHR45621
4	185380	385380	g234508	4	228476	228739	-	PP158_ARATH	PP158_ARATH Pentatricopeptide repeat-containing protein At2g17140	GO:0003729	GO:0003729</a>; F:mRNA binding	ath:AT2G17140	SIMILARITY: Belongs to the PPR family. P subfamily. {ECO:0000305}. + WEB RESOURCE: Name=Pentatricopeptide repeat proteins;	PTHR47942
4	185380	385380	g234509	4	228522	231291	+	PP158_ARATH	PP158_ARATH Pentatricopeptide repeat-containing protein At2g17140	GO:0003729	GO:0003729</a>; F:mRNA binding	ath:AT2G17140	SIMILARITY: Belongs to the PPR family. P subfamily. {ECO:0000305}. + WEB RESOURCE: Name=Pentatricopeptide repeat proteins;	PTHR47942
4	185380	385380	g234510	4	234647	237379	-	NLP2_ARATH	NLP2_ARATH Protein NLP2	GO:0005634, GO:0003677, GO:0003700, GO:0006355	GO:0005634</a>; C:nucleus + GO:0003677</a>; F:DNA binding + GO:0003700</a>; F:DNA-binding transcription factor activity + GO:0006355</a>; P:regulation of DNA-templated transcription	ath:AT4G35270	FUNCTION: Probable transcription factor. {ECO:0000250}. + SUBCELLULAR LOCATION: Nucleus {ECO:0000255|PROSITE-ProRule:PRU00852}. + SEQUENCE CAUTION:	PTHR32002
4	185380	385380	g234514	4	252661	253305	-	ZAT3_ARATH	ZAT3_ARATH Zinc finger protein ZAT3 {ECO:0000305}	GO:0005634, GO:0003700, GO:0046872, GO:0048235, GO:0006355	GO:0005634</a>; C:nucleus + GO:0003700</a>; F:DNA-binding transcription factor activity + GO:0046872</a>; F:metal ion binding + GO:0048235</a>; P:pollen sperm cell differentiation + GO:0006355</a>; P:regulation of DNA-templated transcription	ath:AT4G35280	FUNCTION: Mediates the regulation of male germ cell division by DUO1. + SUBUNIT: Interacts (via the EAR motif) with TPL. + SUBCELLULAR LOCATION: Nucleus {ECO:0000269|PubMed:24876252}. + TISSUE SPECIFICITY: Expressed exclusively in pollen. + DEVELOPMENTAL STAGE: Expressed in the germ cells following microspore + INDUCTION: Activated by the transcription factor DUO1. + SEQUENCE CAUTION:	PTHR47591
4	185380	385380	g234517	4	260510	263361	-	PUB15_ARATH	PUB15_ARATH U-box domain-containing protein 15	GO:0005737, GO:0005634, GO:0004842, GO:0007166, GO:0016567	GO:0005737</a>; C:cytoplasm + GO:0005634</a>; C:nucleus + GO:0004842</a>; F:ubiquitin-protein transferase activity + GO:0007166</a>; P:cell surface receptor signaling pathway + GO:0016567</a>; P:protein ubiquitination	ath:AT5G42340	FUNCTION: Functions as an E3 ubiquitin ligase. {ECO:0000250}. + CATALYTIC ACTIVITY: + PATHWAY: Protein modification; protein ubiquitination. + SEQUENCE CAUTION:	PTHR23315
4	185380	385380	g234518	4	260859	261083	+	PUB15_ARATH	PUB15_ARATH U-box domain-containing protein 15	GO:0005737, GO:0005634, GO:0004842, GO:0007166, GO:0016567	GO:0005737</a>; C:cytoplasm + GO:0005634</a>; C:nucleus + GO:0004842</a>; F:ubiquitin-protein transferase activity + GO:0007166</a>; P:cell surface receptor signaling pathway + GO:0016567</a>; P:protein ubiquitination	ath:AT5G42340	FUNCTION: Functions as an E3 ubiquitin ligase. {ECO:0000250}. + CATALYTIC ACTIVITY: + PATHWAY: Protein modification; protein ubiquitination. + SEQUENCE CAUTION:	PTHR23315
4	185380	385380	g234519	4	261176	261481	+	PUB15_ARATH	PUB15_ARATH U-box domain-containing protein 15	GO:0005737, GO:0005634, GO:0004842, GO:0007166, GO:0016567	GO:0005737</a>; C:cytoplasm + GO:0005634</a>; C:nucleus + GO:0004842</a>; F:ubiquitin-protein transferase activity + GO:0007166</a>; P:cell surface receptor signaling pathway + GO:0016567</a>; P:protein ubiquitination	ath:AT5G42340	FUNCTION: Functions as an E3 ubiquitin ligase. {ECO:0000250}. + CATALYTIC ACTIVITY: + PATHWAY: Protein modification; protein ubiquitination. + SEQUENCE CAUTION:	PTHR23315
4	185380	385380	g234522	4	273649	277992	+	PDCD6_HUMAN	PDCD6_HUMAN Programmed cell death protein 6	GO:0030127, GO:0031463, GO:0005737, GO:0031410, GO:0005829, GO:0005783, GO:0070971, GO:0005789, GO:0005768, GO:0070062, GO:0005654, GO:0005634, GO:0005509, GO:0048306, GO:0042802, GO:0000287, GO:0046983, GO:0042803, GO:0030674, GO:0043495, GO:1990756, GO:0006919, GO:0001525, GO:0097190, GO:0034605, GO:0048208, GO:0006888, GO:0006886, GO:0051898, GO:0032007, GO:0030948, GO:0014032, GO:0014029, GO:…	GO:0030127</a>; C:COPII vesicle coat + GO:0031463</a>; C:Cul3-RING ubiquitin ligase complex + GO:0005737</a>; C:cytoplasm + GO:0031410</a>; C:cytoplasmic vesicle + GO:0005829</a>; C:cytosol + GO:0005783</a>; C:endoplasmic reticulum + GO:0070971</a>; C:endoplasmic reticulum exit site + GO:0005789</a>; C:endoplasmic reticulum membrane + GO:0005768</a>; C:endosome + GO:0070062</a>; C:extracellular e…	hsa:10016	FUNCTION: Calcium sensor that plays a key role in processes such as + FUNCTION: [Isoform 2]: Has a lower Ca(2+) affinity than isoform 1 (By + SUBUNIT: Homodimer and heterodimer; heterodimerizes (via the EF-hand 5) + INTERACTION: + SUBCELLULAR LOCATION: Endoplasmic reticulum membrane + ALTERNATIVE PRODUCTS: + DOMAIN: Interacts with different set of proteins thanks to 3 different + DOMAIN: EF-hand …	PTHR46212
4	185380	385380	g234523	4	281564	283760	-	FB217_ARATH	FB217_ARATH F-box protein At4g00893			ath:AT4G00893		PTHR33127
4	185380	385380	g234524	4	282104	283838	+	FB232_ARATH	FB232_ARATH F-box protein At4g12382			ath:AT4G12382		PTHR45463
4	185380	385380	g234530	4	301346	302091	-	PIF1_XENLA	PIF1_XENLA ATP-dependent DNA helicase PIF1 {ECO:0000255|HAMAP-Rule:MF_03176}	GO:0005739, GO:0005634, GO:0043139, GO:0005524, GO:0016887, GO:0003677, GO:0006310, GO:0006281, GO:0000002, GO:0000723	GO:0005739</a>; C:mitochondrion + GO:0005634</a>; C:nucleus + GO:0043139</a>; F:5'-3' DNA helicase activity + GO:0005524</a>; F:ATP binding + GO:0016887</a>; F:ATP hydrolysis activity + GO:0003677</a>; F:DNA binding + GO:0006310</a>; P:DNA recombination + GO:0006281</a>; P:DNA repair + GO:0000002</a>; P:mitochondrial genome maintenance + GO:0000723</a>; P:telomere maintenance	xla:734585	FUNCTION: DNA-dependent ATPase and 5'-3' DNA helicase required for the + CATALYTIC ACTIVITY: + COFACTOR: + SUBUNIT: Monomer. {ECO:0000255|HAMAP-Rule:MF_03176}. + SUBCELLULAR LOCATION: Nucleus {ECO:0000255|HAMAP-Rule:MF_03176}. + SIMILARITY: Belongs to the helicase family. PIF1 subfamily.	PTHR47642
4	185380	385380	g234532	4	306295	308616	-	RFA1B_ARATH	RFA1B_ARATH Replication protein A 70 kDa DNA-binding subunit B	GO:0005662, GO:0003684, GO:0046872, GO:0043047, GO:0006281, GO:0006260, GO:0000724, GO:0051321, GO:0006289, GO:0010224, GO:0007004	GO:0005662</a>; C:DNA replication factor A complex + GO:0003684</a>; F:damaged DNA binding + GO:0046872</a>; F:metal ion binding + GO:0043047</a>; F:single-stranded telomeric DNA binding + GO:0006281</a>; P:DNA repair + GO:0006260</a>; P:DNA replication + GO:0000724</a>; P:double-strand break repair via homologous recombination + GO:0051321</a>; P:meiotic cell cycle + GO:0006289</a>; P:nucleotide…	ath:AT5G08020	FUNCTION: Component of the replication protein A complex (RPA) required + SUBUNIT: Heterotrimer of RPA1, RPA2 and RPA3 (canonical replication + SUBCELLULAR LOCATION: Nucleus {ECO:0000250}. + DISRUPTION PHENOTYPE: No visible phenotype under normal growth + SIMILARITY: Belongs to the replication factor A protein 1 family.	PTHR23273
4	185380	385380	g234536	4	316490	318358	-	SLY1_ARATH	SLY1_ARATH SEC1 family transport protein SLY1	GO:0000139, GO:0005739, GO:0019905, GO:0006888, GO:0006886	GO:0000139</a>; C:Golgi membrane + GO:0005739</a>; C:mitochondrion + GO:0019905</a>; F:syntaxin binding + GO:0006888</a>; P:endoplasmic reticulum to Golgi vesicle-mediated transport + GO:0006886</a>; P:intracellular protein transport	ath:AT2G17980	FUNCTION: May be involved in the early secretory pathway. + SIMILARITY: Belongs to the STXBP/unc-18/SEC1 family. {ECO:0000305}.	PTHR11679
4	185380	385380	g234537	4	317286	319109	+	SLY1_ARATH	SLY1_ARATH SEC1 family transport protein SLY1	GO:0000139, GO:0005739, GO:0019905, GO:0006888, GO:0006886	GO:0000139</a>; C:Golgi membrane + GO:0005739</a>; C:mitochondrion + GO:0019905</a>; F:syntaxin binding + GO:0006888</a>; P:endoplasmic reticulum to Golgi vesicle-mediated transport + GO:0006886</a>; P:intracellular protein transport	ath:AT2G17980	FUNCTION: May be involved in the early secretory pathway. + SIMILARITY: Belongs to the STXBP/unc-18/SEC1 family. {ECO:0000305}.	PTHR11679
4	185380	385380	g234538	4	321059	325149	+	IDH1_ARATH	IDH1_ARATH Isocitrate dehydrogenase [NAD] regulatory subunit 1, mitochondrial	GO:0005739, GO:0005886, GO:0004449, GO:0008270, GO:0006102, GO:0006099	GO:0005739</a>; C:mitochondrion + GO:0005886</a>; C:plasma membrane + GO:0004449</a>; F:isocitrate dehydrogenase (NAD+) activity + GO:0008270</a>; F:zinc ion binding + GO:0006102</a>; P:isocitrate metabolic process + GO:0006099</a>; P:tricarboxylic acid cycle	ath:AT4G35260	FUNCTION: Performs an essential role in the oxidative function of the + SUBUNIT: Heterooligomer of catalytic and regulatory subunits. + SUBCELLULAR LOCATION: Mitochondrion {ECO:0000269|PubMed:14671022}. + TISSUE SPECIFICITY: Ubiquitous. Predominantly expressed in roots, stems + SIMILARITY: Belongs to the isocitrate and isopropylmalate	PTHR11835
4	185380	385380	g234539	4	321074	321280	-	IDH3_ARATH	IDH3_ARATH Isocitrate dehydrogenase [NAD] regulatory subunit 3, mitochondrial	GO:0005829, GO:0005739, GO:0004449, GO:0046872, GO:0006102, GO:0006099	GO:0005829</a>; C:cytosol + GO:0005739</a>; C:mitochondrion + GO:0004449</a>; F:isocitrate dehydrogenase (NAD+) activity + GO:0046872</a>; F:metal ion binding + GO:0006102</a>; P:isocitrate metabolic process + GO:0006099</a>; P:tricarboxylic acid cycle	ath:AT4G35650	FUNCTION: Performs an essential role in the oxidative function of the + SUBUNIT: Heterooligomer of catalytic and regulatory subunits. Interacts + SUBCELLULAR LOCATION: Mitochondrion {ECO:0000269|PubMed:14671022}. + TISSUE SPECIFICITY: Mainly expressed at a low level in pollen. + SIMILARITY: Belongs to the isocitrate and isopropylmalate	PTHR11835
4	185380	385380	g234540	4	324377	325133	-	IDH1_ARATH	IDH1_ARATH Isocitrate dehydrogenase [NAD] regulatory subunit 1, mitochondrial	GO:0005739, GO:0005886, GO:0004449, GO:0008270, GO:0006102, GO:0006099	GO:0005739</a>; C:mitochondrion + GO:0005886</a>; C:plasma membrane + GO:0004449</a>; F:isocitrate dehydrogenase (NAD+) activity + GO:0008270</a>; F:zinc ion binding + GO:0006102</a>; P:isocitrate metabolic process + GO:0006099</a>; P:tricarboxylic acid cycle	ath:AT4G35260	FUNCTION: Performs an essential role in the oxidative function of the + SUBUNIT: Heterooligomer of catalytic and regulatory subunits. + SUBCELLULAR LOCATION: Mitochondrion {ECO:0000269|PubMed:14671022}. + TISSUE SPECIFICITY: Ubiquitous. Predominantly expressed in roots, stems + SIMILARITY: Belongs to the isocitrate and isopropylmalate	PTHR11835
4	185380	385380	g234540	4	324377	325133	-	IDH1_ARATH	IDH1_ARATH Isocitrate dehydrogenase [NAD] regulatory subunit 1, mitochondrial	GO:0005739, GO:0005886, GO:0004449, GO:0008270, GO:0006102, GO:0006099	GO:0005739</a>; C:mitochondrion + GO:0005886</a>; C:plasma membrane + GO:0004449</a>; F:isocitrate dehydrogenase (NAD+) activity + GO:0008270</a>; F:zinc ion binding + GO:0006102</a>; P:isocitrate metabolic process + GO:0006099</a>; P:tricarboxylic acid cycle	ath:AT4G35260	FUNCTION: Performs an essential role in the oxidative function of the + SUBUNIT: Heterooligomer of catalytic and regulatory subunits. + SUBCELLULAR LOCATION: Mitochondrion {ECO:0000269|PubMed:14671022}. + TISSUE SPECIFICITY: Ubiquitous. Predominantly expressed in roots, stems + SIMILARITY: Belongs to the isocitrate and isopropylmalate	PTHR11835
4	185380	385380	g234541	4	326748	331206	-	DTX45_ARATH	DTX45_ARATH Protein DETOXIFICATION 45, chloroplastic {ECO:0000303|PubMed:11739388}	GO:0009507, GO:0031969, GO:0015297, GO:0042910	GO:0009507</a>; C:chloroplast + GO:0031969</a>; C:chloroplast membrane + GO:0015297</a>; F:antiporter activity + GO:0042910</a>; F:xenobiotic transmembrane transporter activity	ath:AT4G38380	SUBCELLULAR LOCATION: Plastid, chloroplast membrane {ECO:0000305}; + TISSUE SPECIFICITY: Ubiquitous. {ECO:0000269|PubMed:18826429}. + INDUCTION: Not induced by aluminum. {ECO:0000269|PubMed:18826429}. + DISRUPTION PHENOTYPE: No reduction in aluminum tolerance. + SIMILARITY: Belongs to the multi antimicrobial extrusion (MATE) (TC	PTHR42893
4	185380	385380	g234544	4	333123	338862	-	LYM2_ARATH	LYM2_ARATH LysM domain-containing GPI-anchored protein 2	GO:0005739, GO:0005886, GO:0009506, GO:0098552, GO:0008061, GO:0006952	GO:0005739</a>; C:mitochondrion + GO:0005886</a>; C:plasma membrane + GO:0009506</a>; C:plasmodesma + GO:0098552</a>; C:side of membrane + GO:0008061</a>; F:chitin binding + GO:0006952</a>; P:defense response	ath:AT2G17120	FUNCTION: Chitin elicitor-binding protein involved in the perception of + SUBUNIT: Forms homooligomers. Interacts with CERK1 (By similarity). + SUBCELLULAR LOCATION: Cell membrane; Lipid-anchor, GPI-anchor.	PTHR33734
4	185380	385380	g234545	4	335934	336209	+	LYM2_ARATH	LYM2_ARATH LysM domain-containing GPI-anchored protein 2	GO:0005739, GO:0005886, GO:0009506, GO:0098552, GO:0008061, GO:0006952	GO:0005739</a>; C:mitochondrion + GO:0005886</a>; C:plasma membrane + GO:0009506</a>; C:plasmodesma + GO:0098552</a>; C:side of membrane + GO:0008061</a>; F:chitin binding + GO:0006952</a>; P:defense response	ath:AT2G17120	FUNCTION: Chitin elicitor-binding protein involved in the perception of + SUBUNIT: Forms homooligomers. Interacts with CERK1 (By similarity). + SUBCELLULAR LOCATION: Cell membrane; Lipid-anchor, GPI-anchor.	PTHR33734
4	185380	385380	g234546	4	337684	339441	+	LYM2_ARATH	LYM2_ARATH LysM domain-containing GPI-anchored protein 2	GO:0005739, GO:0005886, GO:0009506, GO:0098552, GO:0008061, GO:0006952	GO:0005739</a>; C:mitochondrion + GO:0005886</a>; C:plasma membrane + GO:0009506</a>; C:plasmodesma + GO:0098552</a>; C:side of membrane + GO:0008061</a>; F:chitin binding + GO:0006952</a>; P:defense response	ath:AT2G17120	FUNCTION: Chitin elicitor-binding protein involved in the perception of + SUBUNIT: Forms homooligomers. Interacts with CERK1 (By similarity). + SUBCELLULAR LOCATION: Cell membrane; Lipid-anchor, GPI-anchor.	PTHR33734
4	185380	385380	g234547	4	339072	340966	-	LYM2_ARATH	LYM2_ARATH LysM domain-containing GPI-anchored protein 2	GO:0005739, GO:0005886, GO:0009506, GO:0098552, GO:0008061, GO:0006952	GO:0005739</a>; C:mitochondrion + GO:0005886</a>; C:plasma membrane + GO:0009506</a>; C:plasmodesma + GO:0098552</a>; C:side of membrane + GO:0008061</a>; F:chitin binding + GO:0006952</a>; P:defense response	ath:AT2G17120	FUNCTION: Chitin elicitor-binding protein involved in the perception of + SUBUNIT: Forms homooligomers. Interacts with CERK1 (By similarity). + SUBCELLULAR LOCATION: Cell membrane; Lipid-anchor, GPI-anchor.	PTHR33734
4	185380	385380	g234550	4	354430	357390	+	OFUT6_ARATH	OFUT6_ARATH O-fucosyltransferase 6 {ECO:0000305}	GO:0016020, GO:0016757, GO:0006004	GO:0016020</a>; C:membrane + GO:0016757</a>; F:glycosyltransferase activity + GO:0006004</a>; P:fucose metabolic process	ath:AT1G20550	PATHWAY: Glycan metabolism. {ECO:0000305}. + SUBCELLULAR LOCATION: Membrane {ECO:0000255}; Single-pass type II + SIMILARITY: Belongs to the glycosyltransferase GT106 family. + SEQUENCE CAUTION: + WEB RESOURCE: Name=The Arabidopsis GT Collection;	PTHR31818
4	185380	385380	g234551	4	358479	362229	+	HC244_ARATH	HC244_ARATH Protein HIGH CHLOROPHYLL FLUORESCENCE PHENOTYPE 244, chloroplastic {ECO:0000303|PubMed:23027666}	GO:0009507, GO:0009570, GO:0009534, GO:0009535, GO:0009523, GO:0005886, GO:0042651, GO:0003743, GO:0010207	GO:0009507</a>; C:chloroplast + GO:0009570</a>; C:chloroplast stroma + GO:0009534</a>; C:chloroplast thylakoid + GO:0009535</a>; C:chloroplast thylakoid membrane + GO:0009523</a>; C:photosystem II + GO:0005886</a>; C:plasma membrane + GO:0042651</a>; C:thylakoid membrane + GO:0003743</a>; F:translation initiation factor activity + GO:0010207</a>; P:photosystem II assembly	ath:AT4G35250	FUNCTION: Auxiliary factor required, together with HCF173, for the + SUBUNIT: Component of a high molecular weight complex containing OHP1, + SUBCELLULAR LOCATION: Plastid, chloroplast stroma + DISRUPTION PHENOTYPE: Impaired photoautotrophy (PubMed:23027666). + SIMILARITY: Belongs to the NmrA-type oxidoreductase family.	PTHR47128
4	185380	385380	g234552	4	359479	360021	-	HC244_ARATH	HC244_ARATH Protein HIGH CHLOROPHYLL FLUORESCENCE PHENOTYPE 244, chloroplastic {ECO:0000303|PubMed:23027666}	GO:0009507, GO:0009570, GO:0009534, GO:0009535, GO:0009523, GO:0005886, GO:0042651, GO:0003743, GO:0010207	GO:0009507</a>; C:chloroplast + GO:0009570</a>; C:chloroplast stroma + GO:0009534</a>; C:chloroplast thylakoid + GO:0009535</a>; C:chloroplast thylakoid membrane + GO:0009523</a>; C:photosystem II + GO:0005886</a>; C:plasma membrane + GO:0042651</a>; C:thylakoid membrane + GO:0003743</a>; F:translation initiation factor activity + GO:0010207</a>; P:photosystem II assembly	ath:AT4G35250	FUNCTION: Auxiliary factor required, together with HCF173, for the + SUBUNIT: Component of a high molecular weight complex containing OHP1, + SUBCELLULAR LOCATION: Plastid, chloroplast stroma + DISRUPTION PHENOTYPE: Impaired photoautotrophy (PubMed:23027666). + SIMILARITY: Belongs to the NmrA-type oxidoreductase family.	PTHR47128
4	185380	385380	g234554	4	369323	369595	+	ODPA_PEA	ODPA_PEA Pyruvate dehydrogenase E1 component subunit alpha, mitochondrial	GO:0005759, GO:0004739, GO:0006086, GO:0006096	GO:0005759</a>; C:mitochondrial matrix + GO:0004739</a>; F:pyruvate dehydrogenase (acetyl-transferring) activity + GO:0006086</a>; P:acetyl-CoA biosynthetic process from pyruvate + GO:0006096</a>; P:glycolytic process		FUNCTION: The pyruvate dehydrogenase complex catalyzes the overall + CATALYTIC ACTIVITY: + COFACTOR: + ACTIVITY REGULATION: E1 activity is regulated by phosphorylation + SUBUNIT: Tetramer of 2 alpha and 2 beta subunits. {ECO:0000250}. + SUBCELLULAR LOCATION: Mitochondrion matrix.	PTHR11516
4	319332	519332	g234538	4	321059	325149	+	IDH1_ARATH	IDH1_ARATH Isocitrate dehydrogenase [NAD] regulatory subunit 1, mitochondrial	GO:0005739, GO:0005886, GO:0004449, GO:0008270, GO:0006102, GO:0006099	GO:0005739</a>; C:mitochondrion + GO:0005886</a>; C:plasma membrane + GO:0004449</a>; F:isocitrate dehydrogenase (NAD+) activity + GO:0008270</a>; F:zinc ion binding + GO:0006102</a>; P:isocitrate metabolic process + GO:0006099</a>; P:tricarboxylic acid cycle	ath:AT4G35260	FUNCTION: Performs an essential role in the oxidative function of the + SUBUNIT: Heterooligomer of catalytic and regulatory subunits. + SUBCELLULAR LOCATION: Mitochondrion {ECO:0000269|PubMed:14671022}. + TISSUE SPECIFICITY: Ubiquitous. Predominantly expressed in roots, stems + SIMILARITY: Belongs to the isocitrate and isopropylmalate	PTHR11835
4	319332	519332	g234539	4	321074	321280	-	IDH3_ARATH	IDH3_ARATH Isocitrate dehydrogenase [NAD] regulatory subunit 3, mitochondrial	GO:0005829, GO:0005739, GO:0004449, GO:0046872, GO:0006102, GO:0006099	GO:0005829</a>; C:cytosol + GO:0005739</a>; C:mitochondrion + GO:0004449</a>; F:isocitrate dehydrogenase (NAD+) activity + GO:0046872</a>; F:metal ion binding + GO:0006102</a>; P:isocitrate metabolic process + GO:0006099</a>; P:tricarboxylic acid cycle	ath:AT4G35650	FUNCTION: Performs an essential role in the oxidative function of the + SUBUNIT: Heterooligomer of catalytic and regulatory subunits. Interacts + SUBCELLULAR LOCATION: Mitochondrion {ECO:0000269|PubMed:14671022}. + TISSUE SPECIFICITY: Mainly expressed at a low level in pollen. + SIMILARITY: Belongs to the isocitrate and isopropylmalate	PTHR11835
4	319332	519332	g234540	4	324377	325133	-	IDH1_ARATH	IDH1_ARATH Isocitrate dehydrogenase [NAD] regulatory subunit 1, mitochondrial	GO:0005739, GO:0005886, GO:0004449, GO:0008270, GO:0006102, GO:0006099	GO:0005739</a>; C:mitochondrion + GO:0005886</a>; C:plasma membrane + GO:0004449</a>; F:isocitrate dehydrogenase (NAD+) activity + GO:0008270</a>; F:zinc ion binding + GO:0006102</a>; P:isocitrate metabolic process + GO:0006099</a>; P:tricarboxylic acid cycle	ath:AT4G35260	FUNCTION: Performs an essential role in the oxidative function of the + SUBUNIT: Heterooligomer of catalytic and regulatory subunits. + SUBCELLULAR LOCATION: Mitochondrion {ECO:0000269|PubMed:14671022}. + TISSUE SPECIFICITY: Ubiquitous. Predominantly expressed in roots, stems + SIMILARITY: Belongs to the isocitrate and isopropylmalate	PTHR11835
4	319332	519332	g234540	4	324377	325133	-	IDH1_ARATH	IDH1_ARATH Isocitrate dehydrogenase [NAD] regulatory subunit 1, mitochondrial	GO:0005739, GO:0005886, GO:0004449, GO:0008270, GO:0006102, GO:0006099	GO:0005739</a>; C:mitochondrion + GO:0005886</a>; C:plasma membrane + GO:0004449</a>; F:isocitrate dehydrogenase (NAD+) activity + GO:0008270</a>; F:zinc ion binding + GO:0006102</a>; P:isocitrate metabolic process + GO:0006099</a>; P:tricarboxylic acid cycle	ath:AT4G35260	FUNCTION: Performs an essential role in the oxidative function of the + SUBUNIT: Heterooligomer of catalytic and regulatory subunits. + SUBCELLULAR LOCATION: Mitochondrion {ECO:0000269|PubMed:14671022}. + TISSUE SPECIFICITY: Ubiquitous. Predominantly expressed in roots, stems + SIMILARITY: Belongs to the isocitrate and isopropylmalate	PTHR11835
4	319332	519332	g234541	4	326748	331206	-	DTX45_ARATH	DTX45_ARATH Protein DETOXIFICATION 45, chloroplastic {ECO:0000303|PubMed:11739388}	GO:0009507, GO:0031969, GO:0015297, GO:0042910	GO:0009507</a>; C:chloroplast + GO:0031969</a>; C:chloroplast membrane + GO:0015297</a>; F:antiporter activity + GO:0042910</a>; F:xenobiotic transmembrane transporter activity	ath:AT4G38380	SUBCELLULAR LOCATION: Plastid, chloroplast membrane {ECO:0000305}; + TISSUE SPECIFICITY: Ubiquitous. {ECO:0000269|PubMed:18826429}. + INDUCTION: Not induced by aluminum. {ECO:0000269|PubMed:18826429}. + DISRUPTION PHENOTYPE: No reduction in aluminum tolerance. + SIMILARITY: Belongs to the multi antimicrobial extrusion (MATE) (TC	PTHR42893
4	319332	519332	g234544	4	333123	338862	-	LYM2_ARATH	LYM2_ARATH LysM domain-containing GPI-anchored protein 2	GO:0005739, GO:0005886, GO:0009506, GO:0098552, GO:0008061, GO:0006952	GO:0005739</a>; C:mitochondrion + GO:0005886</a>; C:plasma membrane + GO:0009506</a>; C:plasmodesma + GO:0098552</a>; C:side of membrane + GO:0008061</a>; F:chitin binding + GO:0006952</a>; P:defense response	ath:AT2G17120	FUNCTION: Chitin elicitor-binding protein involved in the perception of + SUBUNIT: Forms homooligomers. Interacts with CERK1 (By similarity). + SUBCELLULAR LOCATION: Cell membrane; Lipid-anchor, GPI-anchor.	PTHR33734
4	319332	519332	g234545	4	335934	336209	+	LYM2_ARATH	LYM2_ARATH LysM domain-containing GPI-anchored protein 2	GO:0005739, GO:0005886, GO:0009506, GO:0098552, GO:0008061, GO:0006952	GO:0005739</a>; C:mitochondrion + GO:0005886</a>; C:plasma membrane + GO:0009506</a>; C:plasmodesma + GO:0098552</a>; C:side of membrane + GO:0008061</a>; F:chitin binding + GO:0006952</a>; P:defense response	ath:AT2G17120	FUNCTION: Chitin elicitor-binding protein involved in the perception of + SUBUNIT: Forms homooligomers. Interacts with CERK1 (By similarity). + SUBCELLULAR LOCATION: Cell membrane; Lipid-anchor, GPI-anchor.	PTHR33734
4	319332	519332	g234546	4	337684	339441	+	LYM2_ARATH	LYM2_ARATH LysM domain-containing GPI-anchored protein 2	GO:0005739, GO:0005886, GO:0009506, GO:0098552, GO:0008061, GO:0006952	GO:0005739</a>; C:mitochondrion + GO:0005886</a>; C:plasma membrane + GO:0009506</a>; C:plasmodesma + GO:0098552</a>; C:side of membrane + GO:0008061</a>; F:chitin binding + GO:0006952</a>; P:defense response	ath:AT2G17120	FUNCTION: Chitin elicitor-binding protein involved in the perception of + SUBUNIT: Forms homooligomers. Interacts with CERK1 (By similarity). + SUBCELLULAR LOCATION: Cell membrane; Lipid-anchor, GPI-anchor.	PTHR33734
4	319332	519332	g234547	4	339072	340966	-	LYM2_ARATH	LYM2_ARATH LysM domain-containing GPI-anchored protein 2	GO:0005739, GO:0005886, GO:0009506, GO:0098552, GO:0008061, GO:0006952	GO:0005739</a>; C:mitochondrion + GO:0005886</a>; C:plasma membrane + GO:0009506</a>; C:plasmodesma + GO:0098552</a>; C:side of membrane + GO:0008061</a>; F:chitin binding + GO:0006952</a>; P:defense response	ath:AT2G17120	FUNCTION: Chitin elicitor-binding protein involved in the perception of + SUBUNIT: Forms homooligomers. Interacts with CERK1 (By similarity). + SUBCELLULAR LOCATION: Cell membrane; Lipid-anchor, GPI-anchor.	PTHR33734
4	319332	519332	g234550	4	354430	357390	+	OFUT6_ARATH	OFUT6_ARATH O-fucosyltransferase 6 {ECO:0000305}	GO:0016020, GO:0016757, GO:0006004	GO:0016020</a>; C:membrane + GO:0016757</a>; F:glycosyltransferase activity + GO:0006004</a>; P:fucose metabolic process	ath:AT1G20550	PATHWAY: Glycan metabolism. {ECO:0000305}. + SUBCELLULAR LOCATION: Membrane {ECO:0000255}; Single-pass type II + SIMILARITY: Belongs to the glycosyltransferase GT106 family. + SEQUENCE CAUTION: + WEB RESOURCE: Name=The Arabidopsis GT Collection;	PTHR31818
4	319332	519332	g234551	4	358479	362229	+	HC244_ARATH	HC244_ARATH Protein HIGH CHLOROPHYLL FLUORESCENCE PHENOTYPE 244, chloroplastic {ECO:0000303|PubMed:23027666}	GO:0009507, GO:0009570, GO:0009534, GO:0009535, GO:0009523, GO:0005886, GO:0042651, GO:0003743, GO:0010207	GO:0009507</a>; C:chloroplast + GO:0009570</a>; C:chloroplast stroma + GO:0009534</a>; C:chloroplast thylakoid + GO:0009535</a>; C:chloroplast thylakoid membrane + GO:0009523</a>; C:photosystem II + GO:0005886</a>; C:plasma membrane + GO:0042651</a>; C:thylakoid membrane + GO:0003743</a>; F:translation initiation factor activity + GO:0010207</a>; P:photosystem II assembly	ath:AT4G35250	FUNCTION: Auxiliary factor required, together with HCF173, for the + SUBUNIT: Component of a high molecular weight complex containing OHP1, + SUBCELLULAR LOCATION: Plastid, chloroplast stroma + DISRUPTION PHENOTYPE: Impaired photoautotrophy (PubMed:23027666). + SIMILARITY: Belongs to the NmrA-type oxidoreductase family.	PTHR47128
4	319332	519332	g234552	4	359479	360021	-	HC244_ARATH	HC244_ARATH Protein HIGH CHLOROPHYLL FLUORESCENCE PHENOTYPE 244, chloroplastic {ECO:0000303|PubMed:23027666}	GO:0009507, GO:0009570, GO:0009534, GO:0009535, GO:0009523, GO:0005886, GO:0042651, GO:0003743, GO:0010207	GO:0009507</a>; C:chloroplast + GO:0009570</a>; C:chloroplast stroma + GO:0009534</a>; C:chloroplast thylakoid + GO:0009535</a>; C:chloroplast thylakoid membrane + GO:0009523</a>; C:photosystem II + GO:0005886</a>; C:plasma membrane + GO:0042651</a>; C:thylakoid membrane + GO:0003743</a>; F:translation initiation factor activity + GO:0010207</a>; P:photosystem II assembly	ath:AT4G35250	FUNCTION: Auxiliary factor required, together with HCF173, for the + SUBUNIT: Component of a high molecular weight complex containing OHP1, + SUBCELLULAR LOCATION: Plastid, chloroplast stroma + DISRUPTION PHENOTYPE: Impaired photoautotrophy (PubMed:23027666). + SIMILARITY: Belongs to the NmrA-type oxidoreductase family.	PTHR47128
4	319332	519332	g234554	4	369323	369595	+	ODPA_PEA	ODPA_PEA Pyruvate dehydrogenase E1 component subunit alpha, mitochondrial	GO:0005759, GO:0004739, GO:0006086, GO:0006096	GO:0005759</a>; C:mitochondrial matrix + GO:0004739</a>; F:pyruvate dehydrogenase (acetyl-transferring) activity + GO:0006086</a>; P:acetyl-CoA biosynthetic process from pyruvate + GO:0006096</a>; P:glycolytic process		FUNCTION: The pyruvate dehydrogenase complex catalyzes the overall + CATALYTIC ACTIVITY: + COFACTOR: + ACTIVITY REGULATION: E1 activity is regulated by phosphorylation + SUBUNIT: Tetramer of 2 alpha and 2 beta subunits. {ECO:0000250}. + SUBCELLULAR LOCATION: Mitochondrion matrix.	PTHR11516
4	319332	519332	g234556	4	386337	386955	-	POL5_DROME	POL5_DROME Retrovirus-related Pol polyprotein from transposon opus	GO:0042575, GO:0005634, GO:0003887, GO:0004519, GO:0003676, GO:0008233, GO:0003964, GO:0015074, GO:0006313, GO:0006508	GO:0042575</a>; C:DNA polymerase complex + GO:0005634</a>; C:nucleus + GO:0003887</a>; F:DNA-directed DNA polymerase activity + GO:0004519</a>; F:endonuclease activity + GO:0003676</a>; F:nucleic acid binding + GO:0008233</a>; F:peptidase activity + GO:0003964</a>; F:RNA-directed DNA polymerase activity + GO:0015074</a>; P:DNA integration + GO:0006313</a>; P:DNA transposition + GO:0006508</a>; P:…		CATALYTIC ACTIVITY:	PTHR24559
4	319332	519332	g234557	4	386406	388013	+	TF211_SCHPO	TF211_SCHPO Transposon Tf2-11 polyprotein	GO:0005634, GO:0004190, GO:0003677, GO:0003887, GO:0004519, GO:0046872, GO:0003723, GO:0003964, GO:0015074, GO:0006310, GO:0006508	GO:0005634</a>; C:nucleus + GO:0004190</a>; F:aspartic-type endopeptidase activity + GO:0003677</a>; F:DNA binding + GO:0003887</a>; F:DNA-directed DNA polymerase activity + GO:0004519</a>; F:endonuclease activity + GO:0046872</a>; F:metal ion binding + GO:0003723</a>; F:RNA binding + GO:0003964</a>; F:RNA-directed DNA polymerase activity + GO:0015074</a>; P:DNA integration + GO:0006310</a>; P:DN…		PTM: Processing of the polyproteins proceeds by an ordered pathway, + MISCELLANEOUS: Retrotransposons are mobile genetic entities that are	PTHR24559
4	319332	519332	g234567	4	418232	422517	+	APSR1_ARATH	APSR1_ARATH Protein ALTERED PHOSPHATE STARVATION RESPONSE 1 {ECO:0000303|PubMed:23498857}	GO:0005634	GO:0005634</a>; C:nucleus	ath:AT3G51290	FUNCTION: Required for the coordination of cell differentiation and + SUBCELLULAR LOCATION: Nucleus {ECO:0000269|PubMed:23498857}. + TISSUE SPECIFICITY: Expressed in the root tip of primary and lateral + INDUCTION: Down-regulated by phosphate deficiency. + DISRUPTION PHENOTYPE: Defects in primary root elongation and enhanced + SEQUENCE CAUTION:	PTHR21450
4	319332	519332	g234576	4	455595	458249	+	POLX_TOBAC	POLX_TOBAC Retrovirus-related Pol polyprotein from transposon TNT 1-94	GO:0004190, GO:0004519, GO:0003676, GO:0003964, GO:0008270, GO:0015074, GO:0006508	GO:0004190</a>; F:aspartic-type endopeptidase activity + GO:0004519</a>; F:endonuclease activity + GO:0003676</a>; F:nucleic acid binding + GO:0003964</a>; F:RNA-directed DNA polymerase activity + GO:0008270</a>; F:zinc ion binding + GO:0015074</a>; P:DNA integration + GO:0006508</a>; P:proteolysis		CATALYTIC ACTIVITY:	PTHR11439
4	319332	519332	g234583	4	470633	471584	-	POLR2_ARATH	POLR2_ARATH Retrovirus-related Pol polyprotein from transposon RE2	GO:0004190, GO:0004519, GO:0046872, GO:0003676, GO:0003964, GO:0015074, GO:0006310, GO:0006508	GO:0004190</a>; F:aspartic-type endopeptidase activity + GO:0004519</a>; F:endonuclease activity + GO:0046872</a>; F:metal ion binding + GO:0003676</a>; F:nucleic acid binding + GO:0003964</a>; F:RNA-directed DNA polymerase activity + GO:0015074</a>; P:DNA integration + GO:0006310</a>; P:DNA recombination + GO:0006508</a>; P:proteolysis		CATALYTIC ACTIVITY: + SEQUENCE CAUTION:	PTHR11439
4	319332	519332	g234584	4	470646	475331	+	POLR1_ARATH	POLR1_ARATH Retrovirus-related Pol polyprotein from transposon RE1	GO:0004190, GO:0004519, GO:0046872, GO:0003676, GO:0003964, GO:0015074, GO:0006310, GO:0006508	GO:0004190</a>; F:aspartic-type endopeptidase activity + GO:0004519</a>; F:endonuclease activity + GO:0046872</a>; F:metal ion binding + GO:0003676</a>; F:nucleic acid binding + GO:0003964</a>; F:RNA-directed DNA polymerase activity + GO:0015074</a>; P:DNA integration + GO:0006310</a>; P:DNA recombination + GO:0006508</a>; P:proteolysis		CATALYTIC ACTIVITY: + SEQUENCE CAUTION:	PTHR11439
4	319332	519332	g234584	4	470646	475331	+	POLR1_ARATH	POLR1_ARATH Retrovirus-related Pol polyprotein from transposon RE1	GO:0004190, GO:0004519, GO:0046872, GO:0003676, GO:0003964, GO:0015074, GO:0006310, GO:0006508	GO:0004190</a>; F:aspartic-type endopeptidase activity + GO:0004519</a>; F:endonuclease activity + GO:0046872</a>; F:metal ion binding + GO:0003676</a>; F:nucleic acid binding + GO:0003964</a>; F:RNA-directed DNA polymerase activity + GO:0015074</a>; P:DNA integration + GO:0006310</a>; P:DNA recombination + GO:0006508</a>; P:proteolysis		CATALYTIC ACTIVITY: + SEQUENCE CAUTION:	PTHR11439
4	319332	519332	g234585	4	471753	472962	-	POLX_TOBAC	POLX_TOBAC Retrovirus-related Pol polyprotein from transposon TNT 1-94	GO:0004190, GO:0004519, GO:0003676, GO:0003964, GO:0008270, GO:0015074, GO:0006508	GO:0004190</a>; F:aspartic-type endopeptidase activity + GO:0004519</a>; F:endonuclease activity + GO:0003676</a>; F:nucleic acid binding + GO:0003964</a>; F:RNA-directed DNA polymerase activity + GO:0008270</a>; F:zinc ion binding + GO:0015074</a>; P:DNA integration + GO:0006508</a>; P:proteolysis		CATALYTIC ACTIVITY:	PTHR11439
4	319332	519332	g234593	4	491425	496993	+	BSK1_ARATH	BSK1_ARATH Serine/threonine-protein kinase BSK1 {ECO:0000305}	GO:0000325, GO:0005886, GO:0009506, GO:0005524, GO:0004672, GO:0106310, GO:0004674, GO:0009742, GO:0042742, GO:0050832, GO:0006468	GO:0000325</a>; C:plant-type vacuole + GO:0005886</a>; C:plasma membrane + GO:0009506</a>; C:plasmodesma + GO:0005524</a>; F:ATP binding + GO:0004672</a>; F:protein kinase activity + GO:0106310</a>; F:protein serine kinase activity + GO:0004674</a>; F:protein serine/threonine kinase activity + GO:0009742</a>; P:brassinosteroid mediated signaling pathway + GO:0042742</a>; P:defense response to bac…	ath:AT4G35230	FUNCTION: Serine/threonine kinase that acts as positive regulator of + CATALYTIC ACTIVITY: + CATALYTIC ACTIVITY: + SUBUNIT: Interacts with BRI1 (PubMed:18653891, PubMed:23496207). + INTERACTION: + SUBCELLULAR LOCATION: Cell membrane {ECO:0000269|PubMed:18653891, + PTM: Phosphorylated at Ser-230 by BRI1 upon brassinolide (BL) + SIMILARITY: Belongs to the protein kinase superfamily. Ser/Thr protein…	PTHR45863
4	319332	519332	g234596	4	504392	508439	-	LOG5_ARATH	LOG5_ARATH Cytokinin riboside 5'-monophosphate phosphoribohydrolase LOG5	GO:0005829, GO:0005634, GO:0016799, GO:0102682, GO:0009691	GO:0005829</a>; C:cytosol + GO:0005634</a>; C:nucleus + GO:0016799</a>; F:hydrolase activity, hydrolyzing N-glycosyl compounds + GO:0102682</a>; F:N6-(Delta2-isopentenyl)-adenosine 5'-monophosphate phosphoribohydrolase activity + GO:0009691</a>; P:cytokinin biosynthetic process	ath:AT4G35190	FUNCTION: Cytokinin-activating enzyme working in the direct activation + CATALYTIC ACTIVITY: + CATALYTIC ACTIVITY: + BIOPHYSICOCHEMICAL PROPERTIES: + SUBCELLULAR LOCATION: Cytoplasm {ECO:0000269|PubMed:19837870}. Nucleus + TISSUE SPECIFICITY: Expressed in roots and shoots. Detected in vascular + DISRUPTION PHENOTYPE: No visible phenotype under normal growth + SIMILARITY: Belongs to the LOG family…	PTHR31223
4	84920451	85120451	g273950	4	84921807	84923351	+	C89A2_ARATH	C89A2_ARATH Cytochrome P450 89A2	GO:0016020, GO:0020037, GO:0005506, GO:0016709	GO:0016020</a>; C:membrane + GO:0020037</a>; F:heme binding + GO:0005506</a>; F:iron ion binding + GO:0016709</a>; F:oxidoreductase activity, acting on paired donors, with incorporation or reduction of molecular oxygen, NAD(P)H as one donor, and incorporation of one atom of oxygen	ath:AT1G64900	COFACTOR: + SUBCELLULAR LOCATION: Membrane {ECO:0000305}; Single-pass membrane + SIMILARITY: Belongs to the cytochrome P450 family. {ECO:0000305}. + SEQUENCE CAUTION:	PTHR24298
4	84920451	85120451	g273951	4	84921993	84923318	-	C89A2_ARATH	C89A2_ARATH Cytochrome P450 89A2	GO:0016020, GO:0020037, GO:0005506, GO:0016709	GO:0016020</a>; C:membrane + GO:0020037</a>; F:heme binding + GO:0005506</a>; F:iron ion binding + GO:0016709</a>; F:oxidoreductase activity, acting on paired donors, with incorporation or reduction of molecular oxygen, NAD(P)H as one donor, and incorporation of one atom of oxygen	ath:AT1G64900	COFACTOR: + SUBCELLULAR LOCATION: Membrane {ECO:0000305}; Single-pass membrane + SIMILARITY: Belongs to the cytochrome P450 family. {ECO:0000305}. + SEQUENCE CAUTION:	PTHR24298
4	84920451	85120451	g273956	4	84926000	84926422	-	M310_ARATH	M310_ARATH Uncharacterized mitochondrial protein AtMg00310	GO:0005739	GO:0005739</a>; C:mitochondrion		SUBCELLULAR LOCATION: Mitochondrion {ECO:0000305}. + MISCELLANEOUS: A stretch of 270 kb of the mitochondrial genome is	PTHR33116
4	84920451	85120451	g273957	4	84926722	84928050	+	C89A9_ARATH	C89A9_ARATH Cytochrome P450 89A9 {ECO:0000303|PubMed:23723324}	GO:0005829, GO:0005789, GO:0016020, GO:0106371, GO:0020037, GO:0005506, GO:0003958, GO:0016709, GO:0033310, GO:0015996	GO:0005829</a>; C:cytosol + GO:0005789</a>; C:endoplasmic reticulum membrane + GO:0016020</a>; C:membrane + GO:0106371</a>; F:fluorescent chlorophyll catabolite monooxygenase (deformylase) activity + GO:0020037</a>; F:heme binding + GO:0005506</a>; F:iron ion binding + GO:0003958</a>; F:NADPH-hemoprotein reductase activity + GO:0016709</a>; F:oxidoreductase activity, acting on paired donors, with…	ath:AT3G03470	FUNCTION: Involved in the chlorophyll breakdown by its action in + CATALYTIC ACTIVITY: [Cytochrome P450 89A9]: + COFACTOR: + PATHWAY: Porphyrin-containing compound metabolism; chlorophyll + SUBCELLULAR LOCATION: Endoplasmic reticulum membrane + DISRUPTION PHENOTYPE: Impaired accumulation of non-fluorescent + SIMILARITY: Belongs to the cytochrome P450 family. {ECO:0000305}.	PTHR24298
4	84920451	85120451	g273957	4	84926722	84928050	+	C89A9_ARATH	C89A9_ARATH Cytochrome P450 89A9 {ECO:0000303|PubMed:23723324}	GO:0005829, GO:0005789, GO:0016020, GO:0106371, GO:0020037, GO:0005506, GO:0003958, GO:0016709, GO:0033310, GO:0015996	GO:0005829</a>; C:cytosol + GO:0005789</a>; C:endoplasmic reticulum membrane + GO:0016020</a>; C:membrane + GO:0106371</a>; F:fluorescent chlorophyll catabolite monooxygenase (deformylase) activity + GO:0020037</a>; F:heme binding + GO:0005506</a>; F:iron ion binding + GO:0003958</a>; F:NADPH-hemoprotein reductase activity + GO:0016709</a>; F:oxidoreductase activity, acting on paired donors, with…	ath:AT3G03470	FUNCTION: Involved in the chlorophyll breakdown by its action in + CATALYTIC ACTIVITY: [Cytochrome P450 89A9]: + COFACTOR: + PATHWAY: Porphyrin-containing compound metabolism; chlorophyll + SUBCELLULAR LOCATION: Endoplasmic reticulum membrane + DISRUPTION PHENOTYPE: Impaired accumulation of non-fluorescent + SIMILARITY: Belongs to the cytochrome P450 family. {ECO:0000305}.	PTHR24298
4	84920451	85120451	g273957	4	84926722	84928050	+	C89A9_ARATH	C89A9_ARATH Cytochrome P450 89A9 {ECO:0000303|PubMed:23723324}	GO:0005829, GO:0005789, GO:0016020, GO:0106371, GO:0020037, GO:0005506, GO:0003958, GO:0016709, GO:0033310, GO:0015996	GO:0005829</a>; C:cytosol + GO:0005789</a>; C:endoplasmic reticulum membrane + GO:0016020</a>; C:membrane + GO:0106371</a>; F:fluorescent chlorophyll catabolite monooxygenase (deformylase) activity + GO:0020037</a>; F:heme binding + GO:0005506</a>; F:iron ion binding + GO:0003958</a>; F:NADPH-hemoprotein reductase activity + GO:0016709</a>; F:oxidoreductase activity, acting on paired donors, with…	ath:AT3G03470	FUNCTION: Involved in the chlorophyll breakdown by its action in + CATALYTIC ACTIVITY: [Cytochrome P450 89A9]: + COFACTOR: + PATHWAY: Porphyrin-containing compound metabolism; chlorophyll + SUBCELLULAR LOCATION: Endoplasmic reticulum membrane + DISRUPTION PHENOTYPE: Impaired accumulation of non-fluorescent + SIMILARITY: Belongs to the cytochrome P450 family. {ECO:0000305}.	PTHR24298
4	84920451	85120451	g273958	4	84926884	84928124	-	C89A9_ARATH	C89A9_ARATH Cytochrome P450 89A9 {ECO:0000303|PubMed:23723324}	GO:0005829, GO:0005789, GO:0016020, GO:0106371, GO:0020037, GO:0005506, GO:0003958, GO:0016709, GO:0033310, GO:0015996	GO:0005829</a>; C:cytosol + GO:0005789</a>; C:endoplasmic reticulum membrane + GO:0016020</a>; C:membrane + GO:0106371</a>; F:fluorescent chlorophyll catabolite monooxygenase (deformylase) activity + GO:0020037</a>; F:heme binding + GO:0005506</a>; F:iron ion binding + GO:0003958</a>; F:NADPH-hemoprotein reductase activity + GO:0016709</a>; F:oxidoreductase activity, acting on paired donors, with…	ath:AT3G03470	FUNCTION: Involved in the chlorophyll breakdown by its action in + CATALYTIC ACTIVITY: [Cytochrome P450 89A9]: + COFACTOR: + PATHWAY: Porphyrin-containing compound metabolism; chlorophyll + SUBCELLULAR LOCATION: Endoplasmic reticulum membrane + DISRUPTION PHENOTYPE: Impaired accumulation of non-fluorescent + SIMILARITY: Belongs to the cytochrome P450 family. {ECO:0000305}.	PTHR24298
4	84920451	85120451	g273958	4	84926884	84928124	-	C89A9_ARATH	C89A9_ARATH Cytochrome P450 89A9 {ECO:0000303|PubMed:23723324}	GO:0005829, GO:0005789, GO:0016020, GO:0106371, GO:0020037, GO:0005506, GO:0003958, GO:0016709, GO:0033310, GO:0015996	GO:0005829</a>; C:cytosol + GO:0005789</a>; C:endoplasmic reticulum membrane + GO:0016020</a>; C:membrane + GO:0106371</a>; F:fluorescent chlorophyll catabolite monooxygenase (deformylase) activity + GO:0020037</a>; F:heme binding + GO:0005506</a>; F:iron ion binding + GO:0003958</a>; F:NADPH-hemoprotein reductase activity + GO:0016709</a>; F:oxidoreductase activity, acting on paired donors, with…	ath:AT3G03470	FUNCTION: Involved in the chlorophyll breakdown by its action in + CATALYTIC ACTIVITY: [Cytochrome P450 89A9]: + COFACTOR: + PATHWAY: Porphyrin-containing compound metabolism; chlorophyll + SUBCELLULAR LOCATION: Endoplasmic reticulum membrane + DISRUPTION PHENOTYPE: Impaired accumulation of non-fluorescent + SIMILARITY: Belongs to the cytochrome P450 family. {ECO:0000305}.	PTHR24298
4	84920451	85120451	g273958	4	84926884	84928124	-	C89A9_ARATH	C89A9_ARATH Cytochrome P450 89A9 {ECO:0000303|PubMed:23723324}	GO:0005829, GO:0005789, GO:0016020, GO:0106371, GO:0020037, GO:0005506, GO:0003958, GO:0016709, GO:0033310, GO:0015996	GO:0005829</a>; C:cytosol + GO:0005789</a>; C:endoplasmic reticulum membrane + GO:0016020</a>; C:membrane + GO:0106371</a>; F:fluorescent chlorophyll catabolite monooxygenase (deformylase) activity + GO:0020037</a>; F:heme binding + GO:0005506</a>; F:iron ion binding + GO:0003958</a>; F:NADPH-hemoprotein reductase activity + GO:0016709</a>; F:oxidoreductase activity, acting on paired donors, with…	ath:AT3G03470	FUNCTION: Involved in the chlorophyll breakdown by its action in + CATALYTIC ACTIVITY: [Cytochrome P450 89A9]: + COFACTOR: + PATHWAY: Porphyrin-containing compound metabolism; chlorophyll + SUBCELLULAR LOCATION: Endoplasmic reticulum membrane + DISRUPTION PHENOTYPE: Impaired accumulation of non-fluorescent + SIMILARITY: Belongs to the cytochrome P450 family. {ECO:0000305}.	PTHR24298
4	84920451	85120451	g273964	4	84934439	84936747	+	POLR1_ARATH	POLR1_ARATH Retrovirus-related Pol polyprotein from transposon RE1	GO:0004190, GO:0004519, GO:0046872, GO:0003676, GO:0003964, GO:0015074, GO:0006310, GO:0006508	GO:0004190</a>; F:aspartic-type endopeptidase activity + GO:0004519</a>; F:endonuclease activity + GO:0046872</a>; F:metal ion binding + GO:0003676</a>; F:nucleic acid binding + GO:0003964</a>; F:RNA-directed DNA polymerase activity + GO:0015074</a>; P:DNA integration + GO:0006310</a>; P:DNA recombination + GO:0006508</a>; P:proteolysis		CATALYTIC ACTIVITY: + SEQUENCE CAUTION:	PTHR11439
4	84920451	85120451	g273964	4	84934439	84936747	+	POLR1_ARATH	POLR1_ARATH Retrovirus-related Pol polyprotein from transposon RE1	GO:0004190, GO:0004519, GO:0046872, GO:0003676, GO:0003964, GO:0015074, GO:0006310, GO:0006508	GO:0004190</a>; F:aspartic-type endopeptidase activity + GO:0004519</a>; F:endonuclease activity + GO:0046872</a>; F:metal ion binding + GO:0003676</a>; F:nucleic acid binding + GO:0003964</a>; F:RNA-directed DNA polymerase activity + GO:0015074</a>; P:DNA integration + GO:0006310</a>; P:DNA recombination + GO:0006508</a>; P:proteolysis		CATALYTIC ACTIVITY: + SEQUENCE CAUTION:	PTHR11439
4	84920451	85120451	g273965	4	84936203	84939780	-	POLR1_ARATH	POLR1_ARATH Retrovirus-related Pol polyprotein from transposon RE1	GO:0004190, GO:0004519, GO:0046872, GO:0003676, GO:0003964, GO:0015074, GO:0006310, GO:0006508	GO:0004190</a>; F:aspartic-type endopeptidase activity + GO:0004519</a>; F:endonuclease activity + GO:0046872</a>; F:metal ion binding + GO:0003676</a>; F:nucleic acid binding + GO:0003964</a>; F:RNA-directed DNA polymerase activity + GO:0015074</a>; P:DNA integration + GO:0006310</a>; P:DNA recombination + GO:0006508</a>; P:proteolysis		CATALYTIC ACTIVITY: + SEQUENCE CAUTION:	PTHR11439
4	84920451	85120451	g273965	4	84936203	84939780	-	POLR1_ARATH	POLR1_ARATH Retrovirus-related Pol polyprotein from transposon RE1	GO:0004190, GO:0004519, GO:0046872, GO:0003676, GO:0003964, GO:0015074, GO:0006310, GO:0006508	GO:0004190</a>; F:aspartic-type endopeptidase activity + GO:0004519</a>; F:endonuclease activity + GO:0046872</a>; F:metal ion binding + GO:0003676</a>; F:nucleic acid binding + GO:0003964</a>; F:RNA-directed DNA polymerase activity + GO:0015074</a>; P:DNA integration + GO:0006310</a>; P:DNA recombination + GO:0006508</a>; P:proteolysis		CATALYTIC ACTIVITY: + SEQUENCE CAUTION:	PTHR11439
4	84920451	85120451	g273966	4	84937312	84944791	+	POLX_TOBAC	POLX_TOBAC Retrovirus-related Pol polyprotein from transposon TNT 1-94	GO:0004190, GO:0004519, GO:0003676, GO:0003964, GO:0008270, GO:0015074, GO:0006508	GO:0004190</a>; F:aspartic-type endopeptidase activity + GO:0004519</a>; F:endonuclease activity + GO:0003676</a>; F:nucleic acid binding + GO:0003964</a>; F:RNA-directed DNA polymerase activity + GO:0008270</a>; F:zinc ion binding + GO:0015074</a>; P:DNA integration + GO:0006508</a>; P:proteolysis		CATALYTIC ACTIVITY:	PTHR11439
4	84920451	85120451	g273966	4	84937312	84944791	+	POLX_TOBAC	POLX_TOBAC Retrovirus-related Pol polyprotein from transposon TNT 1-94	GO:0004190, GO:0004519, GO:0003676, GO:0003964, GO:0008270, GO:0015074, GO:0006508	GO:0004190</a>; F:aspartic-type endopeptidase activity + GO:0004519</a>; F:endonuclease activity + GO:0003676</a>; F:nucleic acid binding + GO:0003964</a>; F:RNA-directed DNA polymerase activity + GO:0008270</a>; F:zinc ion binding + GO:0015074</a>; P:DNA integration + GO:0006508</a>; P:proteolysis		CATALYTIC ACTIVITY:	PTHR11439
4	84920451	85120451	g273969	4	84949437	84951544	-	C89A2_ARATH	C89A2_ARATH Cytochrome P450 89A2	GO:0016020, GO:0020037, GO:0005506, GO:0016709	GO:0016020</a>; C:membrane + GO:0020037</a>; F:heme binding + GO:0005506</a>; F:iron ion binding + GO:0016709</a>; F:oxidoreductase activity, acting on paired donors, with incorporation or reduction of molecular oxygen, NAD(P)H as one donor, and incorporation of one atom of oxygen	ath:AT1G64900	COFACTOR: + SUBCELLULAR LOCATION: Membrane {ECO:0000305}; Single-pass membrane + SIMILARITY: Belongs to the cytochrome P450 family. {ECO:0000305}. + SEQUENCE CAUTION:	PTHR24298
4	84920451	85120451	g273970	4	84950558	84951595	+	C89A2_ARATH	C89A2_ARATH Cytochrome P450 89A2	GO:0016020, GO:0020037, GO:0005506, GO:0016709	GO:0016020</a>; C:membrane + GO:0020037</a>; F:heme binding + GO:0005506</a>; F:iron ion binding + GO:0016709</a>; F:oxidoreductase activity, acting on paired donors, with incorporation or reduction of molecular oxygen, NAD(P)H as one donor, and incorporation of one atom of oxygen	ath:AT1G64900	COFACTOR: + SUBCELLULAR LOCATION: Membrane {ECO:0000305}; Single-pass membrane + SIMILARITY: Belongs to the cytochrome P450 family. {ECO:0000305}. + SEQUENCE CAUTION:	PTHR24298
4	84920451	85120451	g273977	4	84961626	84963503	-	YI31B_YEAST	YI31B_YEAST Transposon Ty3-I Gag-Pol polyprotein	GO:0005737, GO:0005634, GO:0000943, GO:0004190, GO:0005524, GO:0003677, GO:0003887, GO:0008233, GO:0003723, GO:0004540, GO:0003964, GO:0004523, GO:0008270, GO:0015074, GO:0006310, GO:0006508, GO:0032197	GO:0005737</a>; C:cytoplasm + GO:0005634</a>; C:nucleus + GO:0000943</a>; C:retrotransposon nucleocapsid + GO:0004190</a>; F:aspartic-type endopeptidase activity + GO:0005524</a>; F:ATP binding + GO:0003677</a>; F:DNA binding + GO:0003887</a>; F:DNA-directed DNA polymerase activity + GO:0008233</a>; F:peptidase activity + GO:0003723</a>; F:RNA binding + GO:0004540</a>; F:RNA nuclease activity + G…		FUNCTION: Capsid protein (CA) is the structural component of the virus- + FUNCTION: Nucleocapsid protein p11 (NC) forms the nucleocore that coats + FUNCTION: The aspartyl protease (PR) mediates the proteolytic cleavages + FUNCTION: Reverse transcriptase/ribonuclease H (RT) is a + FUNCTION: Integrase (IN) targets the VLP to the nucleus, where a + CATALYTIC ACTIVITY: + CATALYTIC ACTIVITY: + CATALYT…	PTHR24559
4	84920451	85120451	g273982	4	84977939	84979471	+	C89A2_ARATH	C89A2_ARATH Cytochrome P450 89A2	GO:0016020, GO:0020037, GO:0005506, GO:0016709	GO:0016020</a>; C:membrane + GO:0020037</a>; F:heme binding + GO:0005506</a>; F:iron ion binding + GO:0016709</a>; F:oxidoreductase activity, acting on paired donors, with incorporation or reduction of molecular oxygen, NAD(P)H as one donor, and incorporation of one atom of oxygen	ath:AT1G64900	COFACTOR: + SUBCELLULAR LOCATION: Membrane {ECO:0000305}; Single-pass membrane + SIMILARITY: Belongs to the cytochrome P450 family. {ECO:0000305}. + SEQUENCE CAUTION:	PTHR24298
4	84920451	85120451	g273983	4	84978125	84979048	-	C89A2_ARATH	C89A2_ARATH Cytochrome P450 89A2	GO:0016020, GO:0020037, GO:0005506, GO:0016709	GO:0016020</a>; C:membrane + GO:0020037</a>; F:heme binding + GO:0005506</a>; F:iron ion binding + GO:0016709</a>; F:oxidoreductase activity, acting on paired donors, with incorporation or reduction of molecular oxygen, NAD(P)H as one donor, and incorporation of one atom of oxygen	ath:AT1G64900	COFACTOR: + SUBCELLULAR LOCATION: Membrane {ECO:0000305}; Single-pass membrane + SIMILARITY: Belongs to the cytochrome P450 family. {ECO:0000305}. + SEQUENCE CAUTION:	PTHR24298
4	84920451	85120451	g273984	4	84979133	84981177	-	C89A9_ARATH	C89A9_ARATH Cytochrome P450 89A9 {ECO:0000303|PubMed:23723324}	GO:0005829, GO:0005789, GO:0016020, GO:0106371, GO:0020037, GO:0005506, GO:0003958, GO:0016709, GO:0033310, GO:0015996	GO:0005829</a>; C:cytosol + GO:0005789</a>; C:endoplasmic reticulum membrane + GO:0016020</a>; C:membrane + GO:0106371</a>; F:fluorescent chlorophyll catabolite monooxygenase (deformylase) activity + GO:0020037</a>; F:heme binding + GO:0005506</a>; F:iron ion binding + GO:0003958</a>; F:NADPH-hemoprotein reductase activity + GO:0016709</a>; F:oxidoreductase activity, acting on paired donors, with…	ath:AT3G03470	FUNCTION: Involved in the chlorophyll breakdown by its action in + CATALYTIC ACTIVITY: [Cytochrome P450 89A9]: + COFACTOR: + PATHWAY: Porphyrin-containing compound metabolism; chlorophyll + SUBCELLULAR LOCATION: Endoplasmic reticulum membrane + DISRUPTION PHENOTYPE: Impaired accumulation of non-fluorescent + SIMILARITY: Belongs to the cytochrome P450 family. {ECO:0000305}.	PTHR24298
4	84920451	85120451	g273987	4	84991637	84992150	-	C89A2_ARATH	C89A2_ARATH Cytochrome P450 89A2	GO:0016020, GO:0020037, GO:0005506, GO:0016709	GO:0016020</a>; C:membrane + GO:0020037</a>; F:heme binding + GO:0005506</a>; F:iron ion binding + GO:0016709</a>; F:oxidoreductase activity, acting on paired donors, with incorporation or reduction of molecular oxygen, NAD(P)H as one donor, and incorporation of one atom of oxygen	ath:AT1G64900	COFACTOR: + SUBCELLULAR LOCATION: Membrane {ECO:0000305}; Single-pass membrane + SIMILARITY: Belongs to the cytochrome P450 family. {ECO:0000305}. + SEQUENCE CAUTION:	PTHR24298
4	84920451	85120451	g273988	4	84991761	84993329	+	C89A9_ARATH	C89A9_ARATH Cytochrome P450 89A9 {ECO:0000303|PubMed:23723324}	GO:0005829, GO:0005789, GO:0016020, GO:0106371, GO:0020037, GO:0005506, GO:0003958, GO:0016709, GO:0033310, GO:0015996	GO:0005829</a>; C:cytosol + GO:0005789</a>; C:endoplasmic reticulum membrane + GO:0016020</a>; C:membrane + GO:0106371</a>; F:fluorescent chlorophyll catabolite monooxygenase (deformylase) activity + GO:0020037</a>; F:heme binding + GO:0005506</a>; F:iron ion binding + GO:0003958</a>; F:NADPH-hemoprotein reductase activity + GO:0016709</a>; F:oxidoreductase activity, acting on paired donors, with…	ath:AT3G03470	FUNCTION: Involved in the chlorophyll breakdown by its action in + CATALYTIC ACTIVITY: [Cytochrome P450 89A9]: + COFACTOR: + PATHWAY: Porphyrin-containing compound metabolism; chlorophyll + SUBCELLULAR LOCATION: Endoplasmic reticulum membrane + DISRUPTION PHENOTYPE: Impaired accumulation of non-fluorescent + SIMILARITY: Belongs to the cytochrome P450 family. {ECO:0000305}.	PTHR24298
4	84920451	85120451	g273989	4	84992342	84992713	-	C89A9_ARATH	C89A9_ARATH Cytochrome P450 89A9 {ECO:0000303|PubMed:23723324}	GO:0005829, GO:0005789, GO:0016020, GO:0106371, GO:0020037, GO:0005506, GO:0003958, GO:0016709, GO:0033310, GO:0015996	GO:0005829</a>; C:cytosol + GO:0005789</a>; C:endoplasmic reticulum membrane + GO:0016020</a>; C:membrane + GO:0106371</a>; F:fluorescent chlorophyll catabolite monooxygenase (deformylase) activity + GO:0020037</a>; F:heme binding + GO:0005506</a>; F:iron ion binding + GO:0003958</a>; F:NADPH-hemoprotein reductase activity + GO:0016709</a>; F:oxidoreductase activity, acting on paired donors, with…	ath:AT3G03470	FUNCTION: Involved in the chlorophyll breakdown by its action in + CATALYTIC ACTIVITY: [Cytochrome P450 89A9]: + COFACTOR: + PATHWAY: Porphyrin-containing compound metabolism; chlorophyll + SUBCELLULAR LOCATION: Endoplasmic reticulum membrane + DISRUPTION PHENOTYPE: Impaired accumulation of non-fluorescent + SIMILARITY: Belongs to the cytochrome P450 family. {ECO:0000305}.	PTHR24298
4	84920451	85120451	g273990	4	84992753	84993073	-	C89A9_ARATH	C89A9_ARATH Cytochrome P450 89A9 {ECO:0000303|PubMed:23723324}	GO:0005829, GO:0005789, GO:0016020, GO:0106371, GO:0020037, GO:0005506, GO:0003958, GO:0016709, GO:0033310, GO:0015996	GO:0005829</a>; C:cytosol + GO:0005789</a>; C:endoplasmic reticulum membrane + GO:0016020</a>; C:membrane + GO:0106371</a>; F:fluorescent chlorophyll catabolite monooxygenase (deformylase) activity + GO:0020037</a>; F:heme binding + GO:0005506</a>; F:iron ion binding + GO:0003958</a>; F:NADPH-hemoprotein reductase activity + GO:0016709</a>; F:oxidoreductase activity, acting on paired donors, with…	ath:AT3G03470	FUNCTION: Involved in the chlorophyll breakdown by its action in + CATALYTIC ACTIVITY: [Cytochrome P450 89A9]: + COFACTOR: + PATHWAY: Porphyrin-containing compound metabolism; chlorophyll + SUBCELLULAR LOCATION: Endoplasmic reticulum membrane + DISRUPTION PHENOTYPE: Impaired accumulation of non-fluorescent + SIMILARITY: Belongs to the cytochrome P450 family. {ECO:0000305}.	PTHR24298
4	84920451	85120451	g273992	4	84998049	85001783	+	C7A22_PANGI	C7A22_PANGI Cytochrome P450 CYP749A22	GO:0016020, GO:0020037, GO:0005506, GO:0004497, GO:0016705	GO:0016020</a>; C:membrane + GO:0020037</a>; F:heme binding + GO:0005506</a>; F:iron ion binding + GO:0004497</a>; F:monooxygenase activity + GO:0016705</a>; F:oxidoreductase activity, acting on paired donors, with incorporation or reduction of molecular oxygen		FUNCTION: Probable heme-thiolate monooxygenase. {ECO:0000250}. + COFACTOR: + SUBCELLULAR LOCATION: Membrane {ECO:0000305}; Single-pass membrane + INDUCTION: Up-regulated by methyl jasmonate (MeJA). + SIMILARITY: Belongs to the cytochrome P450 family. {ECO:0000305}. + CAUTION: Reported as CYP749A22 in the publication but submitted as	PTHR24282
4	84920451	85120451	g273994	4	85008716	85018622	-	POLX_TOBAC	POLX_TOBAC Retrovirus-related Pol polyprotein from transposon TNT 1-94	GO:0004190, GO:0004519, GO:0003676, GO:0003964, GO:0008270, GO:0015074, GO:0006508	GO:0004190</a>; F:aspartic-type endopeptidase activity + GO:0004519</a>; F:endonuclease activity + GO:0003676</a>; F:nucleic acid binding + GO:0003964</a>; F:RNA-directed DNA polymerase activity + GO:0008270</a>; F:zinc ion binding + GO:0015074</a>; P:DNA integration + GO:0006508</a>; P:proteolysis		CATALYTIC ACTIVITY:	PTHR11439
4	84920451	85120451	g273996	4	85010982	85018518	+	POLR2_ARATH	POLR2_ARATH Retrovirus-related Pol polyprotein from transposon RE2	GO:0004190, GO:0004519, GO:0046872, GO:0003676, GO:0003964, GO:0015074, GO:0006310, GO:0006508	GO:0004190</a>; F:aspartic-type endopeptidase activity + GO:0004519</a>; F:endonuclease activity + GO:0046872</a>; F:metal ion binding + GO:0003676</a>; F:nucleic acid binding + GO:0003964</a>; F:RNA-directed DNA polymerase activity + GO:0015074</a>; P:DNA integration + GO:0006310</a>; P:DNA recombination + GO:0006508</a>; P:proteolysis		CATALYTIC ACTIVITY: + SEQUENCE CAUTION:	PTHR11439
4	84920451	85120451	g273996	4	85010982	85018518	+	POLR2_ARATH	POLR2_ARATH Retrovirus-related Pol polyprotein from transposon RE2	GO:0004190, GO:0004519, GO:0046872, GO:0003676, GO:0003964, GO:0015074, GO:0006310, GO:0006508	GO:0004190</a>; F:aspartic-type endopeptidase activity + GO:0004519</a>; F:endonuclease activity + GO:0046872</a>; F:metal ion binding + GO:0003676</a>; F:nucleic acid binding + GO:0003964</a>; F:RNA-directed DNA polymerase activity + GO:0015074</a>; P:DNA integration + GO:0006310</a>; P:DNA recombination + GO:0006508</a>; P:proteolysis		CATALYTIC ACTIVITY: + SEQUENCE CAUTION:	PTHR11439
4	84920451	85120451	g273997	4	85020313	85022594	-	C7A22_PANGI	C7A22_PANGI Cytochrome P450 CYP749A22	GO:0016020, GO:0020037, GO:0005506, GO:0004497, GO:0016705	GO:0016020</a>; C:membrane + GO:0020037</a>; F:heme binding + GO:0005506</a>; F:iron ion binding + GO:0004497</a>; F:monooxygenase activity + GO:0016705</a>; F:oxidoreductase activity, acting on paired donors, with incorporation or reduction of molecular oxygen		FUNCTION: Probable heme-thiolate monooxygenase. {ECO:0000250}. + COFACTOR: + SUBCELLULAR LOCATION: Membrane {ECO:0000305}; Single-pass membrane + INDUCTION: Up-regulated by methyl jasmonate (MeJA). + SIMILARITY: Belongs to the cytochrome P450 family. {ECO:0000305}. + CAUTION: Reported as CYP749A22 in the publication but submitted as	PTHR24282
4	84920451	85120451	g273998	4	85020319	85020720	+	C7A22_PANGI	C7A22_PANGI Cytochrome P450 CYP749A22	GO:0016020, GO:0020037, GO:0005506, GO:0004497, GO:0016705	GO:0016020</a>; C:membrane + GO:0020037</a>; F:heme binding + GO:0005506</a>; F:iron ion binding + GO:0004497</a>; F:monooxygenase activity + GO:0016705</a>; F:oxidoreductase activity, acting on paired donors, with incorporation or reduction of molecular oxygen		FUNCTION: Probable heme-thiolate monooxygenase. {ECO:0000250}. + COFACTOR: + SUBCELLULAR LOCATION: Membrane {ECO:0000305}; Single-pass membrane + INDUCTION: Up-regulated by methyl jasmonate (MeJA). + SIMILARITY: Belongs to the cytochrome P450 family. {ECO:0000305}. + CAUTION: Reported as CYP749A22 in the publication but submitted as	PTHR24282
4	84920451	85120451	g274000	4	85022340	85023940	+	C7A22_PANGI	C7A22_PANGI Cytochrome P450 CYP749A22	GO:0016020, GO:0020037, GO:0005506, GO:0004497, GO:0016705	GO:0016020</a>; C:membrane + GO:0020037</a>; F:heme binding + GO:0005506</a>; F:iron ion binding + GO:0004497</a>; F:monooxygenase activity + GO:0016705</a>; F:oxidoreductase activity, acting on paired donors, with incorporation or reduction of molecular oxygen		FUNCTION: Probable heme-thiolate monooxygenase. {ECO:0000250}. + COFACTOR: + SUBCELLULAR LOCATION: Membrane {ECO:0000305}; Single-pass membrane + INDUCTION: Up-regulated by methyl jasmonate (MeJA). + SIMILARITY: Belongs to the cytochrome P450 family. {ECO:0000305}. + CAUTION: Reported as CYP749A22 in the publication but submitted as	PTHR24282
4	84920451	85120451	g274001	4	85023108	85023898	-	C7A22_PANGI	C7A22_PANGI Cytochrome P450 CYP749A22	GO:0016020, GO:0020037, GO:0005506, GO:0004497, GO:0016705	GO:0016020</a>; C:membrane + GO:0020037</a>; F:heme binding + GO:0005506</a>; F:iron ion binding + GO:0004497</a>; F:monooxygenase activity + GO:0016705</a>; F:oxidoreductase activity, acting on paired donors, with incorporation or reduction of molecular oxygen		FUNCTION: Probable heme-thiolate monooxygenase. {ECO:0000250}. + COFACTOR: + SUBCELLULAR LOCATION: Membrane {ECO:0000305}; Single-pass membrane + INDUCTION: Up-regulated by methyl jasmonate (MeJA). + SIMILARITY: Belongs to the cytochrome P450 family. {ECO:0000305}. + CAUTION: Reported as CYP749A22 in the publication but submitted as	PTHR24282
4	84920451	85120451	g274018	4	85086380	85090919	-	MP702_ARATH	MP702_ARATH Microtubule-associated protein 70-2	GO:0005737, GO:0005874, GO:0008017, GO:0007010	GO:0005737</a>; C:cytoplasm + GO:0005874</a>; C:microtubule + GO:0008017</a>; F:microtubule binding + GO:0007010</a>; P:cytoskeleton organization	ath:AT1G24764	FUNCTION: Plant-specific protein that interact with microtubules. + SUBCELLULAR LOCATION: Cytoplasm, cytoskeleton {ECO:0000250}. + SIMILARITY: Belongs to the MAP70 family. {ECO:0000305}. + SEQUENCE CAUTION:	PTHR31246
4	84920451	85120451	g274018	4	85086380	85090919	-	MP702_ARATH	MP702_ARATH Microtubule-associated protein 70-2	GO:0005737, GO:0005874, GO:0008017, GO:0007010	GO:0005737</a>; C:cytoplasm + GO:0005874</a>; C:microtubule + GO:0008017</a>; F:microtubule binding + GO:0007010</a>; P:cytoskeleton organization	ath:AT1G24764	FUNCTION: Plant-specific protein that interact with microtubules. + SUBCELLULAR LOCATION: Cytoplasm, cytoskeleton {ECO:0000250}. + SIMILARITY: Belongs to the MAP70 family. {ECO:0000305}. + SEQUENCE CAUTION:	PTHR31246
4	84920451	85120451	g274019	4	85086402	85091052	+	MP702_ARATH	MP702_ARATH Microtubule-associated protein 70-2	GO:0005737, GO:0005874, GO:0008017, GO:0007010	GO:0005737</a>; C:cytoplasm + GO:0005874</a>; C:microtubule + GO:0008017</a>; F:microtubule binding + GO:0007010</a>; P:cytoskeleton organization	ath:AT1G24764	FUNCTION: Plant-specific protein that interact with microtubules. + SUBCELLULAR LOCATION: Cytoplasm, cytoskeleton {ECO:0000250}. + SIMILARITY: Belongs to the MAP70 family. {ECO:0000305}. + SEQUENCE CAUTION:	PTHR31246
4	84920451	85120451	g274019	4	85086402	85091052	+	MP702_ARATH	MP702_ARATH Microtubule-associated protein 70-2	GO:0005737, GO:0005874, GO:0008017, GO:0007010	GO:0005737</a>; C:cytoplasm + GO:0005874</a>; C:microtubule + GO:0008017</a>; F:microtubule binding + GO:0007010</a>; P:cytoskeleton organization	ath:AT1G24764	FUNCTION: Plant-specific protein that interact with microtubules. + SUBCELLULAR LOCATION: Cytoplasm, cytoskeleton {ECO:0000250}. + SIMILARITY: Belongs to the MAP70 family. {ECO:0000305}. + SEQUENCE CAUTION:	PTHR31246
4	84920451	85120451	g274021	4	85109022	85110254	-	ALPL_ARATH	ALPL_ARATH Protein ALP1-like {ECO:0000305}	GO:0000118, GO:0046872, GO:0004518	GO:0000118</a>; C:histone deacetylase complex + GO:0046872</a>; F:metal ion binding + GO:0004518</a>; F:nuclease activity	ath:AT3G55350	FUNCTION: Transposase-derived protein that may have nuclease activity. + COFACTOR: + SUBCELLULAR LOCATION: Nucleus {ECO:0000250|UniProtKB:Q94K49, + SIMILARITY: Belongs to the HARBI1 family. {ECO:0000305}.	PTHR22930
4	84920451	85120451	g274023	4	85110793	85112672	+	YKJ1_YEAST	YKJ1_YEAST CRAL-TRIO domain-containing protein YKL091C	GO:0005634, GO:0031210, GO:0035091	GO:0005634</a>; C:nucleus + GO:0031210</a>; F:phosphatidylcholine binding + GO:0035091</a>; F:phosphatidylinositol binding	sce:YKL091C	MISCELLANEOUS: Present with 2870 molecules/cell in log phase SD medium.	PTHR45657
5	166570	366570	g276199	5	166297	168179	-	FMO1_ARATH	FMO1_ARATH Probable flavin-containing monooxygenase 1	GO:0050660, GO:0004499, GO:0050661, GO:0031543, GO:0062047, GO:0071456, GO:0042742, GO:0050832, GO:0062034, GO:0009626, GO:0051707, GO:0009627	GO:0050660</a>; F:flavin adenine dinucleotide binding + GO:0004499</a>; F:N,N-dimethylaniline monooxygenase activity + GO:0050661</a>; F:NADP binding + GO:0031543</a>; F:peptidyl-proline dioxygenase activity + GO:0062047</a>; F:pipecolic acid N-hydroxylase + GO:0071456</a>; P:cellular response to hypoxia + GO:0042742</a>; P:defense response to bacterium + GO:0050832</a>; P:defense response to fun…	ath:AT1G19250	FUNCTION: Required for the establishment of systemic acquired + COFACTOR: + INDUCTION: Locally and systemically up-regulated by the bacterial + SIMILARITY: Belongs to the FMO family. {ECO:0000305}.	PTHR23023
5	166570	366570	g276200	5	167958	168128	+	FMO1_ARATH	FMO1_ARATH Probable flavin-containing monooxygenase 1	GO:0050660, GO:0004499, GO:0050661, GO:0031543, GO:0062047, GO:0071456, GO:0042742, GO:0050832, GO:0062034, GO:0009626, GO:0051707, GO:0009627	GO:0050660</a>; F:flavin adenine dinucleotide binding + GO:0004499</a>; F:N,N-dimethylaniline monooxygenase activity + GO:0050661</a>; F:NADP binding + GO:0031543</a>; F:peptidyl-proline dioxygenase activity + GO:0062047</a>; F:pipecolic acid N-hydroxylase + GO:0071456</a>; P:cellular response to hypoxia + GO:0042742</a>; P:defense response to bacterium + GO:0050832</a>; P:defense response to fun…	ath:AT1G19250	FUNCTION: Required for the establishment of systemic acquired + COFACTOR: + INDUCTION: Locally and systemically up-regulated by the bacterial + SIMILARITY: Belongs to the FMO family. {ECO:0000305}.	PTHR23023
5	166570	366570	g276207	5	207426	212218	+	ARFS_ARATH	ARFS_ARATH Auxin response factor 19 {ECO:0000303|PubMed:15659631}	GO:0005634, GO:0003677, GO:0003700, GO:0043565, GO:0000976, GO:0009734, GO:1990110, GO:0048527, GO:0010311, GO:0048366, GO:0009733, GO:0009723	GO:0005634</a>; C:nucleus + GO:0003677</a>; F:DNA binding + GO:0003700</a>; F:DNA-binding transcription factor activity + GO:0043565</a>; F:sequence-specific DNA binding + GO:0000976</a>; F:transcription cis-regulatory region binding + GO:0009734</a>; P:auxin-activated signaling pathway + GO:1990110</a>; P:callus formation + GO:0048527</a>; P:lateral root development + GO:0010311</a>; P:lateral r…	ath:AT1G19220	FUNCTION: Auxin response factors (ARFs) are transcriptional factors + SUBUNIT: Homodimers and heterodimers (PubMed:9342315). Interacts with + INTERACTION: + SUBCELLULAR LOCATION: Nucleus {ECO:0000255|PROSITE-ProRule:PRU00326, + INDUCTION: By auxin and ethylene. {ECO:0000269|PubMed:16461383}. + DOMAIN: Interactions between auxin response factors (ARFs) and Aux/IAA + DISRUPTION PHENOTYPE: The arf7-…	PTHR31384
5	166570	366570	g276207	5	207426	212218	+	ARFS_ARATH	ARFS_ARATH Auxin response factor 19 {ECO:0000303|PubMed:15659631}	GO:0005634, GO:0003677, GO:0003700, GO:0043565, GO:0000976, GO:0009734, GO:1990110, GO:0048527, GO:0010311, GO:0048366, GO:0009733, GO:0009723	GO:0005634</a>; C:nucleus + GO:0003677</a>; F:DNA binding + GO:0003700</a>; F:DNA-binding transcription factor activity + GO:0043565</a>; F:sequence-specific DNA binding + GO:0000976</a>; F:transcription cis-regulatory region binding + GO:0009734</a>; P:auxin-activated signaling pathway + GO:1990110</a>; P:callus formation + GO:0048527</a>; P:lateral root development + GO:0010311</a>; P:lateral r…	ath:AT1G19220	FUNCTION: Auxin response factors (ARFs) are transcriptional factors + SUBUNIT: Homodimers and heterodimers (PubMed:9342315). Interacts with + INTERACTION: + SUBCELLULAR LOCATION: Nucleus {ECO:0000255|PROSITE-ProRule:PRU00326, + INDUCTION: By auxin and ethylene. {ECO:0000269|PubMed:16461383}. + DOMAIN: Interactions between auxin response factors (ARFs) and Aux/IAA + DISRUPTION PHENOTYPE: The arf7-…	PTHR31384
5	166570	366570	g276208	5	207801	208040	-	ARFG_ARATH	ARFG_ARATH Auxin response factor 7 {ECO:0000303|PubMed:10318972, ECO:0000303|PubMed:10476078, ECO:0000303|PubMed:15659631}	GO:0005634, GO:0003677, GO:0003700, GO:0009734, GO:0009785, GO:1990110, GO:0009630, GO:0048527, GO:0010311, GO:0048366, GO:0009638, GO:0045893, GO:0009733, GO:0009723	GO:0005634</a>; C:nucleus + GO:0003677</a>; F:DNA binding + GO:0003700</a>; F:DNA-binding transcription factor activity + GO:0009734</a>; P:auxin-activated signaling pathway + GO:0009785</a>; P:blue light signaling pathway + GO:1990110</a>; P:callus formation + GO:0009630</a>; P:gravitropism + GO:0048527</a>; P:lateral root development + GO:0010311</a>; P:lateral root formation + GO:0048366</a>; …	ath:AT5G20730	FUNCTION: Auxin response factors (ARFs) are transcriptional factors + SUBUNIT: Homodimers and heterodimers (PubMed:10476078, + INTERACTION: + SUBCELLULAR LOCATION: Nucleus {ECO:0000255|PROSITE-ProRule:PRU00326, + ALTERNATIVE PRODUCTS: + TISSUE SPECIFICITY: Expressed in the whole plant. + DOMAIN: The PB1 domain provides both positive and negative + DISRUPTION PHENOTYPE: The arf7-1 arf19-2 double m…	PTHR31384
5	166570	366570	g276209	5	208135	209746	-	ARFP_ORYSI	ARFP_ORYSI Auxin response factor 16	GO:0005634, GO:0003677, GO:0009734, GO:0006355	GO:0005634</a>; C:nucleus + GO:0003677</a>; F:DNA binding + GO:0009734</a>; P:auxin-activated signaling pathway + GO:0006355</a>; P:regulation of DNA-templated transcription		FUNCTION: Auxin response factors (ARFs) are transcriptional factors + SUBUNIT: Homodimers and heterodimers. {ECO:0000250}. + SUBCELLULAR LOCATION: Nucleus {ECO:0000255|PROSITE-ProRule:PRU00326}. + DOMAIN: Interactions between auxin response factors (ARFs) and Aux/IAA + SIMILARITY: Belongs to the ARF family. {ECO:0000305}.	PTHR31384
5	166570	366570	g276209	5	208135	209746	-	ARFP_ORYSI	ARFP_ORYSI Auxin response factor 16	GO:0005634, GO:0003677, GO:0009734, GO:0006355	GO:0005634</a>; C:nucleus + GO:0003677</a>; F:DNA binding + GO:0009734</a>; P:auxin-activated signaling pathway + GO:0006355</a>; P:regulation of DNA-templated transcription		FUNCTION: Auxin response factors (ARFs) are transcriptional factors + SUBUNIT: Homodimers and heterodimers. {ECO:0000250}. + SUBCELLULAR LOCATION: Nucleus {ECO:0000255|PROSITE-ProRule:PRU00326}. + DOMAIN: Interactions between auxin response factors (ARFs) and Aux/IAA + SIMILARITY: Belongs to the ARF family. {ECO:0000305}.	PTHR31384
5	166570	366570	g276210	5	209974	212009	-	ARFS_ARATH	ARFS_ARATH Auxin response factor 19 {ECO:0000303|PubMed:15659631}	GO:0005634, GO:0003677, GO:0003700, GO:0043565, GO:0000976, GO:0009734, GO:1990110, GO:0048527, GO:0010311, GO:0048366, GO:0009733, GO:0009723	GO:0005634</a>; C:nucleus + GO:0003677</a>; F:DNA binding + GO:0003700</a>; F:DNA-binding transcription factor activity + GO:0043565</a>; F:sequence-specific DNA binding + GO:0000976</a>; F:transcription cis-regulatory region binding + GO:0009734</a>; P:auxin-activated signaling pathway + GO:1990110</a>; P:callus formation + GO:0048527</a>; P:lateral root development + GO:0010311</a>; P:lateral r…	ath:AT1G19220	FUNCTION: Auxin response factors (ARFs) are transcriptional factors + SUBUNIT: Homodimers and heterodimers (PubMed:9342315). Interacts with + INTERACTION: + SUBCELLULAR LOCATION: Nucleus {ECO:0000255|PROSITE-ProRule:PRU00326, + INDUCTION: By auxin and ethylene. {ECO:0000269|PubMed:16461383}. + DOMAIN: Interactions between auxin response factors (ARFs) and Aux/IAA + DISRUPTION PHENOTYPE: The arf7-…	PTHR31384
5	166570	366570	g276210	5	209974	212009	-	ARFS_ARATH	ARFS_ARATH Auxin response factor 19 {ECO:0000303|PubMed:15659631}	GO:0005634, GO:0003677, GO:0003700, GO:0043565, GO:0000976, GO:0009734, GO:1990110, GO:0048527, GO:0010311, GO:0048366, GO:0009733, GO:0009723	GO:0005634</a>; C:nucleus + GO:0003677</a>; F:DNA binding + GO:0003700</a>; F:DNA-binding transcription factor activity + GO:0043565</a>; F:sequence-specific DNA binding + GO:0000976</a>; F:transcription cis-regulatory region binding + GO:0009734</a>; P:auxin-activated signaling pathway + GO:1990110</a>; P:callus formation + GO:0048527</a>; P:lateral root development + GO:0010311</a>; P:lateral r…	ath:AT1G19220	FUNCTION: Auxin response factors (ARFs) are transcriptional factors + SUBUNIT: Homodimers and heterodimers (PubMed:9342315). Interacts with + INTERACTION: + SUBCELLULAR LOCATION: Nucleus {ECO:0000255|PROSITE-ProRule:PRU00326, + INDUCTION: By auxin and ethylene. {ECO:0000269|PubMed:16461383}. + DOMAIN: Interactions between auxin response factors (ARFs) and Aux/IAA + DISRUPTION PHENOTYPE: The arf7-…	PTHR31384
5	166570	366570	g276211	5	213315	218932	+	YG31B_YEAST	YG31B_YEAST Transposon Ty3-G Gag-Pol polyprotein	GO:0005737, GO:0005634, GO:0000943, GO:0004190, GO:0005524, GO:0003677, GO:0003887, GO:0008233, GO:0003723, GO:0004540, GO:0003964, GO:0004523, GO:0008270, GO:0015074, GO:0006310, GO:0006508, GO:0032197	GO:0005737</a>; C:cytoplasm + GO:0005634</a>; C:nucleus + GO:0000943</a>; C:retrotransposon nucleocapsid + GO:0004190</a>; F:aspartic-type endopeptidase activity + GO:0005524</a>; F:ATP binding + GO:0003677</a>; F:DNA binding + GO:0003887</a>; F:DNA-directed DNA polymerase activity + GO:0008233</a>; F:peptidase activity + GO:0003723</a>; F:RNA binding + GO:0004540</a>; F:RNA nuclease activity + G…		FUNCTION: Capsid protein (CA) is the structural component of the virus- + FUNCTION: Nucleocapsid protein p11 (NC) forms the nucleocore that coats + FUNCTION: The aspartyl protease (PR) mediates the proteolytic cleavages + FUNCTION: Reverse transcriptase/ribonuclease H (RT) is a + FUNCTION: Integrase (IN) targets the VLP to the nucleus, where a + CATALYTIC ACTIVITY: + CATALYTIC ACTIVITY: + CATALYT…	PTHR24559
5	166570	366570	g276213	5	216920	217144	-	POLY_DROME	POLY_DROME Retrovirus-related Pol polyprotein from transposon gypsy	GO:0042575, GO:0003887, GO:0004519, GO:0003676, GO:0003964, GO:0015074	GO:0042575</a>; C:DNA polymerase complex + GO:0003887</a>; F:DNA-directed DNA polymerase activity + GO:0004519</a>; F:endonuclease activity + GO:0003676</a>; F:nucleic acid binding + GO:0003964</a>; F:RNA-directed DNA polymerase activity + GO:0015074</a>; P:DNA integration		CATALYTIC ACTIVITY: + SEQUENCE CAUTION:	PTHR33064
5	166570	366570	g276214	5	225261	225836	-	ERF17_ARATH	ERF17_ARATH Ethylene-responsive transcription factor ERF017	GO:0005634, GO:0003700, GO:0000976, GO:0009873	GO:0005634</a>; C:nucleus + GO:0003700</a>; F:DNA-binding transcription factor activity + GO:0000976</a>; F:transcription cis-regulatory region binding + GO:0009873</a>; P:ethylene-activated signaling pathway	ath:AT1G19210	FUNCTION: Probably acts as a transcriptional activator. Binds to the + SUBCELLULAR LOCATION: Nucleus {ECO:0000305}. + SIMILARITY: Belongs to the AP2/ERF transcription factor family. ERF + SEQUENCE CAUTION:	PTHR31985
5	166570	366570	g276215	5	225448	225849	+	ERF17_ARATH	ERF17_ARATH Ethylene-responsive transcription factor ERF017	GO:0005634, GO:0003700, GO:0000976, GO:0009873	GO:0005634</a>; C:nucleus + GO:0003700</a>; F:DNA-binding transcription factor activity + GO:0000976</a>; F:transcription cis-regulatory region binding + GO:0009873</a>; P:ethylene-activated signaling pathway	ath:AT1G19210	FUNCTION: Probably acts as a transcriptional activator. Binds to the + SUBCELLULAR LOCATION: Nucleus {ECO:0000305}. + SIMILARITY: Belongs to the AP2/ERF transcription factor family. ERF + SEQUENCE CAUTION:	PTHR31985
5	166570	366570	g276225	5	248049	254102	-	POLX_TOBAC	POLX_TOBAC Retrovirus-related Pol polyprotein from transposon TNT 1-94	GO:0004190, GO:0004519, GO:0003676, GO:0003964, GO:0008270, GO:0015074, GO:0006508	GO:0004190</a>; F:aspartic-type endopeptidase activity + GO:0004519</a>; F:endonuclease activity + GO:0003676</a>; F:nucleic acid binding + GO:0003964</a>; F:RNA-directed DNA polymerase activity + GO:0008270</a>; F:zinc ion binding + GO:0015074</a>; P:DNA integration + GO:0006508</a>; P:proteolysis		CATALYTIC ACTIVITY:	PTHR11439
5	166570	366570	g276228	5	258420	262793	-	BGAL_BRAOL	BGAL_BRAOL Beta-galactosidase	GO:0048046, GO:0004565, GO:0030246, GO:0005975	GO:0048046</a>; C:apoplast + GO:0004565</a>; F:beta-galactosidase activity + GO:0030246</a>; F:carbohydrate binding + GO:0005975</a>; P:carbohydrate metabolic process		CATALYTIC ACTIVITY: + SUBCELLULAR LOCATION: Secreted, extracellular space, apoplast + SIMILARITY: Belongs to the glycosyl hydrolase 35 family. {ECO:0000305}.	PTHR23421
5	166570	366570	g276229	5	258855	259010	+	BGAL_BRAOL	BGAL_BRAOL Beta-galactosidase	GO:0048046, GO:0004565, GO:0030246, GO:0005975	GO:0048046</a>; C:apoplast + GO:0004565</a>; F:beta-galactosidase activity + GO:0030246</a>; F:carbohydrate binding + GO:0005975</a>; P:carbohydrate metabolic process		CATALYTIC ACTIVITY: + SUBCELLULAR LOCATION: Secreted, extracellular space, apoplast + SIMILARITY: Belongs to the glycosyl hydrolase 35 family. {ECO:0000305}.	PTHR23421
5	166570	366570	g276230	5	264145	264769	+	FLZ13_ARATH	FLZ13_ARATH FCS-Like Zinc finger 13 {ECO:0000303|PubMed:24901469}	GO:0005829, GO:0005634, GO:0019900, GO:0046872, GO:0071456, GO:1902074	GO:0005829</a>; C:cytosol + GO:0005634</a>; C:nucleus + GO:0019900</a>; F:kinase binding + GO:0046872</a>; F:metal ion binding + GO:0071456</a>; P:cellular response to hypoxia + GO:1902074</a>; P:response to salt	ath:AT1G74940	FUNCTION: May act as an adapter to facilitate the interaction of SnRK1 + SUBUNIT: Interacts with KIN10 and KIN11 via its FLZ-type zinc finger + SUBCELLULAR LOCATION: Nucleus {ECO:0000269|PubMed:24600465}. Cytoplasm + INDUCTION: Down-regulated by NaCl. {ECO:0000269|PubMed:26442059}. + SIMILARITY: Belongs to the FLZ family. {ECO:0000305}. + SEQUENCE CAUTION:	PTHR47208
5	166570	366570	g276231	5	266199	269683	-	UBP1_NICPL	UBP1_NICPL Oligouridylate-binding protein 1	GO:0005634, GO:0003723, GO:0006397	GO:0005634</a>; C:nucleus + GO:0003723</a>; F:RNA binding + GO:0006397</a>; P:mRNA processing		FUNCTION: Heterogeneous nuclear ribonucleoprotein (hnRNP)-like protein + SUBCELLULAR LOCATION: Nucleus {ECO:0000269|PubMed:10747031}.	PTHR47640
5	166570	366570	g276235	5	283095	283893	-	TI11D_ORYSI	TI11D_ORYSI Protein TIFY 11d {ECO:0000305}	GO:0005634	GO:0005634</a>; C:nucleus		FUNCTION: Repressor of jasmonate (JA) responses (By similarity). May + SUBUNIT: Interacts with BHLH148 and COI1A. Interacts with COI1A, COI1B + SUBCELLULAR LOCATION: Nucleus {ECO:0000255|PROSITE-ProRule:PRU00768}. + DOMAIN: The jas domain (117-142) is required for interaction with COI1. + PTM: Ubiquitinated. Increase in jasmonoyl isoleucine (JA-Ile) levels + SIMILARITY: Belongs to the TIFY/JAZ fa…	PTHR33077
5	166570	366570	g276237	5	289013	292426	-	PGLR_VITVI	PGLR_VITVI Probable polygalacturonase	GO:0016020, GO:0004650, GO:0005975	GO:0016020</a>; C:membrane + GO:0004650</a>; F:polygalacturonase activity + GO:0005975</a>; P:carbohydrate metabolic process		CATALYTIC ACTIVITY: + SUBCELLULAR LOCATION: Membrane {ECO:0000255}; Single-pass membrane + SIMILARITY: Belongs to the glycosyl hydrolase 28 family. {ECO:0000255}.	PTHR31339
5	166570	366570	g276239	5	294463	294894	-	PGLR_VITVI	PGLR_VITVI Probable polygalacturonase	GO:0016020, GO:0004650, GO:0005975	GO:0016020</a>; C:membrane + GO:0004650</a>; F:polygalacturonase activity + GO:0005975</a>; P:carbohydrate metabolic process		CATALYTIC ACTIVITY: + SUBCELLULAR LOCATION: Membrane {ECO:0000255}; Single-pass membrane + SIMILARITY: Belongs to the glycosyl hydrolase 28 family. {ECO:0000255}.	PTHR31339
5	166570	366570	g276241	5	297927	298349	-	Y4312_ARATH	Y4312_ARATH Probable LRR receptor-like serine/threonine-protein kinase At4g31250	GO:0016020, GO:0005524, GO:0106310, GO:0004674, GO:0006468	GO:0016020</a>; C:membrane + GO:0005524</a>; F:ATP binding + GO:0106310</a>; F:protein serine kinase activity + GO:0004674</a>; F:protein serine/threonine kinase activity + GO:0006468</a>; P:protein phosphorylation	ath:AT4G31250	CATALYTIC ACTIVITY: + CATALYTIC ACTIVITY: + INTERACTION: + SUBCELLULAR LOCATION: Membrane {ECO:0000305}; Single-pass type I + ALTERNATIVE PRODUCTS: + SIMILARITY: Belongs to the protein kinase superfamily. Ser/Thr protein + SEQUENCE CAUTION:	PTHR48007
5	166570	366570	g276242	5	298006	300235	+	PRK3_ARATH	PRK3_ARATH Pollen receptor-like kinase 3 {ECO:0000303|PubMed:12139002}	GO:0016020, GO:0009506, GO:0005524, GO:0106310, GO:0004674, GO:0006468, GO:0080092	GO:0016020</a>; C:membrane + GO:0009506</a>; C:plasmodesma + GO:0005524</a>; F:ATP binding + GO:0106310</a>; F:protein serine kinase activity + GO:0004674</a>; F:protein serine/threonine kinase activity + GO:0006468</a>; P:protein phosphorylation + GO:0080092</a>; P:regulation of pollen tube growth	ath:AT3G42880	FUNCTION: Receptor-like kinase involved in the control of pollen + CATALYTIC ACTIVITY: + CATALYTIC ACTIVITY: + ACTIVITY REGULATION: The phosphorylation activity is calcium- + SUBUNIT: Interacts in vitro with ROPGEF1 (via PRONE domain) + SUBCELLULAR LOCATION: Membrane {ECO:0000305}; Single-pass membrane + TISSUE SPECIFICITY: Expressed in pollen and/or in flowers, but not in + DOMAIN: The protein k…	PTHR48007
5	166570	366570	g276242	5	298006	300235	+	PRK3_ARATH	PRK3_ARATH Pollen receptor-like kinase 3 {ECO:0000303|PubMed:12139002}	GO:0016020, GO:0009506, GO:0005524, GO:0106310, GO:0004674, GO:0006468, GO:0080092	GO:0016020</a>; C:membrane + GO:0009506</a>; C:plasmodesma + GO:0005524</a>; F:ATP binding + GO:0106310</a>; F:protein serine kinase activity + GO:0004674</a>; F:protein serine/threonine kinase activity + GO:0006468</a>; P:protein phosphorylation + GO:0080092</a>; P:regulation of pollen tube growth	ath:AT3G42880	FUNCTION: Receptor-like kinase involved in the control of pollen + CATALYTIC ACTIVITY: + CATALYTIC ACTIVITY: + ACTIVITY REGULATION: The phosphorylation activity is calcium- + SUBUNIT: Interacts in vitro with ROPGEF1 (via PRONE domain) + SUBCELLULAR LOCATION: Membrane {ECO:0000305}; Single-pass membrane + TISSUE SPECIFICITY: Expressed in pollen and/or in flowers, but not in + DOMAIN: The protein k…	PTHR48007
5	166570	366570	g276243	5	298488	299447	-	PRK1_ARATH	PRK1_ARATH Pollen receptor-like kinase 1 {ECO:0000303|PubMed:23024212}	GO:0045177, GO:0016324, GO:0005524, GO:0106310, GO:0004674, GO:0006468	GO:0045177</a>; C:apical part of cell + GO:0016324</a>; C:apical plasma membrane + GO:0005524</a>; F:ATP binding + GO:0106310</a>; F:protein serine kinase activity + GO:0004674</a>; F:protein serine/threonine kinase activity + GO:0006468</a>; P:protein phosphorylation	ath:AT5G35390	FUNCTION: Receptor-like kinase involved in the control of pollen + CATALYTIC ACTIVITY: + CATALYTIC ACTIVITY: + SUBUNIT: Interacts in vitro with ROPGEF1 (via PRONE domain). + INTERACTION: + SUBCELLULAR LOCATION: Cell membrane {ECO:0000269|PubMed:18591430}; + TISSUE SPECIFICITY: Expressed in pollen and/or in flowers, but not in + DOMAIN: The protein kinase domain may be catalytically impaired due t…	PTHR48007
5	166570	366570	g276244	5	302046	304599	+	COQ9_XENTR	COQ9_XENTR Ubiquinone biosynthesis protein COQ9, mitochondrial	GO:0005739, GO:0008289, GO:0042803, GO:0006744	GO:0005739</a>; C:mitochondrion + GO:0008289</a>; F:lipid binding + GO:0042803</a>; F:protein homodimerization activity + GO:0006744</a>; P:ubiquinone biosynthetic process	xtr:496601	FUNCTION: Lipid-binding protein involved in the biosynthesis of + PATHWAY: Cofactor biosynthesis; ubiquinone biosynthesis. + SUBUNIT: Homodimer. {ECO:0000250|UniProtKB:O75208}. + SUBCELLULAR LOCATION: Mitochondrion {ECO:0000250|UniProtKB:Q8K1Z0}. + DOMAIN: Structurally similar to the bacterial FadR protein (fatty acid + SIMILARITY: Belongs to the COQ9 family. {ECO:0000305}.	PTHR21427
5	166570	366570	g276246	5	305302	306178	-	DRO1_PRUPE	DRO1_PRUPE Protein DEEPER ROOTING 1 {ECO:0000303|PubMed:28029738}	GO:0009958, GO:0040008	GO:0009958</a>; P:positive gravitropism + GO:0040008</a>; P:regulation of growth		FUNCTION: Involved in the development of the root system architecture + TISSUE SPECIFICITY: Expressed in roots. {ECO:0000269|PubMed:28029738}. + MISCELLANEOUS: Plants overexpressing DRO1 exhibit increased length and + SIMILARITY: Belongs to the LAZY family. {ECO:0000305}. + SEQUENCE CAUTION:	PTHR34045
5	166570	366570	g276248	5	309379	318753	-	ITIH3_BOVIN	ITIH3_BOVIN Inter-alpha-trypsin inhibitor heavy chain H3	GO:0005576, GO:0004867, GO:0030212, GO:0010466	GO:0005576</a>; C:extracellular region + GO:0004867</a>; F:serine-type endopeptidase inhibitor activity + GO:0030212</a>; P:hyaluronan metabolic process + GO:0010466</a>; P:negative regulation of peptidase activity	bta:508355	FUNCTION: May act as a carrier of hyaluronan in serum or as a binding + SUBUNIT: I-alpha-I plasma protease inhibitors are assembled from one or + SUBCELLULAR LOCATION: Secreted. + SIMILARITY: Belongs to the ITIH family. {ECO:0000305}.	PTHR10338
5	166570	366570	g276251	5	323253	324361	-	TBL16_ARATH	TBL16_ARATH Protein trichome birefringence-like 16	GO:0005768, GO:0005794, GO:0000138, GO:0016020, GO:0005802, GO:0016413	GO:0005768</a>; C:endosome + GO:0005794</a>; C:Golgi apparatus + GO:0000138</a>; C:Golgi trans cisterna + GO:0016020</a>; C:membrane + GO:0005802</a>; C:trans-Golgi network + GO:0016413</a>; F:O-acetyltransferase activity	ath:AT5G20680	FUNCTION: May act as a bridging protein that binds pectin and other + SUBCELLULAR LOCATION: Membrane {ECO:0000305}; Single-pass type II + ALTERNATIVE PRODUCTS: + MISCELLANEOUS: Contains 2 motifs that are conserved in esterases, but + SIMILARITY: Belongs to the PC-esterase family. TBL subfamily.	PTHR13533
5	166570	366570	g276252	5	323310	323930	+	TBL16_ARATH	TBL16_ARATH Protein trichome birefringence-like 16	GO:0005768, GO:0005794, GO:0000138, GO:0016020, GO:0005802, GO:0016413	GO:0005768</a>; C:endosome + GO:0005794</a>; C:Golgi apparatus + GO:0000138</a>; C:Golgi trans cisterna + GO:0016020</a>; C:membrane + GO:0005802</a>; C:trans-Golgi network + GO:0016413</a>; F:O-acetyltransferase activity	ath:AT5G20680	FUNCTION: May act as a bridging protein that binds pectin and other + SUBCELLULAR LOCATION: Membrane {ECO:0000305}; Single-pass type II + ALTERNATIVE PRODUCTS: + MISCELLANEOUS: Contains 2 motifs that are conserved in esterases, but + SIMILARITY: Belongs to the PC-esterase family. TBL subfamily.	PTHR13533
5	166570	366570	g276254	5	329800	335735	+	MTNA_RICCO	MTNA_RICCO Methylthioribose-1-phosphate isomerase {ECO:0000255|HAMAP-Rule:MF_03119}	GO:0005737, GO:0005634, GO:0046523, GO:0019509, GO:0019284	GO:0005737</a>; C:cytoplasm + GO:0005634</a>; C:nucleus + GO:0046523</a>; F:S-methyl-5-thioribose-1-phosphate isomerase activity + GO:0019509</a>; P:L-methionine salvage from methylthioadenosine + GO:0019284</a>; P:L-methionine salvage from S-adenosylmethionine	rcu:8281157	FUNCTION: Catalyzes the interconversion of methylthioribose-1-phosphate + CATALYTIC ACTIVITY: + PATHWAY: Amino-acid biosynthesis; L-methionine biosynthesis via salvage + SUBCELLULAR LOCATION: Cytoplasm {ECO:0000255|HAMAP-Rule:MF_03119}. + SIMILARITY: Belongs to the eIF-2B alpha/beta/delta subunits family.	PTHR43475
5	166570	366570	g276255	5	333078	334072	-	MTNA_POPTR	MTNA_POPTR Methylthioribose-1-phosphate isomerase {ECO:0000255|HAMAP-Rule:MF_03119}	GO:0005737, GO:0005634, GO:0046523, GO:0019509, GO:0019284	GO:0005737</a>; C:cytoplasm + GO:0005634</a>; C:nucleus + GO:0046523</a>; F:S-methyl-5-thioribose-1-phosphate isomerase activity + GO:0019509</a>; P:L-methionine salvage from methylthioadenosine + GO:0019284</a>; P:L-methionine salvage from S-adenosylmethionine		FUNCTION: Catalyzes the interconversion of methylthioribose-1-phosphate + CATALYTIC ACTIVITY: + PATHWAY: Amino-acid biosynthesis; L-methionine biosynthesis via salvage + SUBCELLULAR LOCATION: Cytoplasm {ECO:0000255|HAMAP-Rule:MF_03119}. + SIMILARITY: Belongs to the eIF-2B alpha/beta/delta subunits family.	PTHR43475
5	166570	366570	g276256	5	334987	335471	-	MTNA_TOBAC	MTNA_TOBAC Methylthioribose-1-phosphate isomerase {ECO:0000255|HAMAP-Rule:MF_03119}	GO:0005737, GO:0005634, GO:0046523, GO:0019509, GO:0019284	GO:0005737</a>; C:cytoplasm + GO:0005634</a>; C:nucleus + GO:0046523</a>; F:S-methyl-5-thioribose-1-phosphate isomerase activity + GO:0019509</a>; P:L-methionine salvage from methylthioadenosine + GO:0019284</a>; P:L-methionine salvage from S-adenosylmethionine	nta:107774973	FUNCTION: Catalyzes the interconversion of methylthioribose-1-phosphate + CATALYTIC ACTIVITY: + PATHWAY: Amino-acid biosynthesis; L-methionine biosynthesis via salvage + SUBCELLULAR LOCATION: Cytoplasm {ECO:0000255|HAMAP-Rule:MF_03119}. + INDUCTION: By cytokinin (kinetin) in suspension cell culture. + SIMILARITY: Belongs to the eIF-2B alpha/beta/delta subunits family.	PTHR43475
5	166570	366570	g276258	5	338812	340617	+	CCX4_ARATH	CCX4_ARATH Cation/calcium exchanger 4	GO:0016020, GO:0015297, GO:0008324, GO:0010150, GO:0006812, GO:0006813, GO:0006814	GO:0016020</a>; C:membrane + GO:0015297</a>; F:antiporter activity + GO:0008324</a>; F:monoatomic cation transmembrane transporter activity + GO:0010150</a>; P:leaf senescence + GO:0006812</a>; P:monoatomic cation transport + GO:0006813</a>; P:potassium ion transport + GO:0006814</a>; P:sodium ion transport	ath:AT1G54115	FUNCTION: Membrane-localized H(+)-dependent K(+) and Na(+) transporter. + SUBCELLULAR LOCATION: Membrane {ECO:0000250}; Multi-pass membrane + TISSUE SPECIFICITY: Expressed in roots, leaves, stems, flowers and + DISRUPTION PHENOTYPE: No visible phenotype. + SIMILARITY: Belongs to the Ca(2+):cation antiporter (CaCA) (TC 2.A.19)	PTHR12266
5	166570	366570	g276259	5	339265	339893	-	CCX4_ARATH	CCX4_ARATH Cation/calcium exchanger 4	GO:0016020, GO:0015297, GO:0008324, GO:0010150, GO:0006812, GO:0006813, GO:0006814	GO:0016020</a>; C:membrane + GO:0015297</a>; F:antiporter activity + GO:0008324</a>; F:monoatomic cation transmembrane transporter activity + GO:0010150</a>; P:leaf senescence + GO:0006812</a>; P:monoatomic cation transport + GO:0006813</a>; P:potassium ion transport + GO:0006814</a>; P:sodium ion transport	ath:AT1G54115	FUNCTION: Membrane-localized H(+)-dependent K(+) and Na(+) transporter. + SUBCELLULAR LOCATION: Membrane {ECO:0000250}; Multi-pass membrane + TISSUE SPECIFICITY: Expressed in roots, leaves, stems, flowers and + DISRUPTION PHENOTYPE: No visible phenotype. + SIMILARITY: Belongs to the Ca(2+):cation antiporter (CaCA) (TC 2.A.19)	PTHR12266
5	166570	366570	g276260	5	343376	344195	-	LOR6_ARATH	LOR6_ARATH Protein LURP-one-related 6			ath:AT2G05910	FUNCTION: Might be related to the phospholipid scramblase and tubby- + SIMILARITY: Belongs to the LOR family. {ECO:0000305}.	PTHR31087
5	166570	366570	g276272	5	361548	367833	-	POL3_DROME	POL3_DROME Retrovirus-related Pol polyprotein from transposon 17.6	GO:0042575, GO:0004190, GO:0003887, GO:0004519, GO:0003676, GO:0003964, GO:0015074, GO:0006508	GO:0042575</a>; C:DNA polymerase complex + GO:0004190</a>; F:aspartic-type endopeptidase activity + GO:0003887</a>; F:DNA-directed DNA polymerase activity + GO:0004519</a>; F:endonuclease activity + GO:0003676</a>; F:nucleic acid binding + GO:0003964</a>; F:RNA-directed DNA polymerase activity + GO:0015074</a>; P:DNA integration + GO:0006508</a>; P:proteolysis		CATALYTIC ACTIVITY: + MISCELLANEOUS: The open reading frame is located in a copia-like	PTHR24559
5	1826449	2026449	g276666	5	1824746	1828818	-	PERK1_ARATH	PERK1_ARATH Proline-rich receptor-like protein kinase PERK1	GO:0005886, GO:0005524, GO:0004672, GO:0106310, GO:0004674, GO:0046777, GO:0009620, GO:0009611	GO:0005886</a>; C:plasma membrane + GO:0005524</a>; F:ATP binding + GO:0004672</a>; F:protein kinase activity + GO:0106310</a>; F:protein serine kinase activity + GO:0004674</a>; F:protein serine/threonine kinase activity + GO:0046777</a>; P:protein autophosphorylation + GO:0009620</a>; P:response to fungus + GO:0009611</a>; P:response to wounding	ath:AT3G24550	CATALYTIC ACTIVITY: + CATALYTIC ACTIVITY: + SUBCELLULAR LOCATION: Cell membrane {ECO:0000305|PubMed:17644812}; + ALTERNATIVE PRODUCTS: + TISSUE SPECIFICITY: Mostly expressed in inflorescence bolt, flower buds + SIMILARITY: Belongs to the protein kinase superfamily. Ser/Thr protein	PTHR47982
5	1826449	2026449	g276667	5	1827655	1827987	+	PERK1_ARATH	PERK1_ARATH Proline-rich receptor-like protein kinase PERK1	GO:0005886, GO:0005524, GO:0004672, GO:0106310, GO:0004674, GO:0046777, GO:0009620, GO:0009611	GO:0005886</a>; C:plasma membrane + GO:0005524</a>; F:ATP binding + GO:0004672</a>; F:protein kinase activity + GO:0106310</a>; F:protein serine kinase activity + GO:0004674</a>; F:protein serine/threonine kinase activity + GO:0046777</a>; P:protein autophosphorylation + GO:0009620</a>; P:response to fungus + GO:0009611</a>; P:response to wounding	ath:AT3G24550	CATALYTIC ACTIVITY: + CATALYTIC ACTIVITY: + SUBCELLULAR LOCATION: Cell membrane {ECO:0000305|PubMed:17644812}; + ALTERNATIVE PRODUCTS: + TISSUE SPECIFICITY: Mostly expressed in inflorescence bolt, flower buds + SIMILARITY: Belongs to the protein kinase superfamily. Ser/Thr protein	PTHR47982
5	1826449	2026449	g276669	5	1833788	1841247	-	NYC1_ORYSJ	NYC1_ORYSJ Probable chlorophyll(ide) b reductase NYC1, chloroplastic	GO:0009535, GO:0009536, GO:0034256, GO:0016491, GO:0015996, GO:0010304	GO:0009535</a>; C:chloroplast thylakoid membrane + GO:0009536</a>; C:plastid + GO:0034256</a>; F:chlorophyll(ide) b reductase activity + GO:0016491</a>; F:oxidoreductase activity + GO:0015996</a>; P:chlorophyll catabolic process + GO:0010304</a>; P:PSII associated light-harvesting complex II catabolic process	osa:4327178	FUNCTION: Required for proper chloroplast degradation. Involved in + CATALYTIC ACTIVITY: + CATALYTIC ACTIVITY: + SUBUNIT: Interacts with NOL to form a complex that acts as a + SUBCELLULAR LOCATION: Plastid, chloroplast thylakoid membrane + TISSUE SPECIFICITY: Expressed in leaves and stems. Also detected in + DEVELOPMENTAL STAGE: Strongly expressed in late-senescing leaves. + INDUCTION: Up-regulat…	PTHR24314
5	1826449	2026449	g276670	5	1847812	1854390	+	CFXQ_CYAM1	CFXQ_CYAM1 Ribulose bisphosphate carboxylase/oxygenase activase, chloroplastic {ECO:0000303|PubMed:27872295}	GO:0009507, GO:0005524, GO:0016887	GO:0009507</a>; C:chloroplast + GO:0005524</a>; F:ATP binding + GO:0016887</a>; F:ATP hydrolysis activity	cme:CymeCp015	FUNCTION: Required for the expression of ribulose 1,5-bisphosphate + SUBUNIT: Forms homooligomers (PubMed:27872295). Forms heterohexameric + SUBCELLULAR LOCATION: Plastid, chloroplast {ECO:0000305}. + SIMILARITY: Belongs to the CbxX/CfxQ family. {ECO:0000305}. + SEQUENCE CAUTION:	PTHR43392
5	1826449	2026449	g276674	5	1871780	1872713	-	PLT1_ARATH	PLT1_ARATH Putative polyol transporter 1	GO:0005886, GO:0090406, GO:0005351	GO:0005886</a>; C:plasma membrane + GO:0090406</a>; C:pollen tube + GO:0005351</a>; F:carbohydrate:proton symporter activity	ath:AT2G16120	FUNCTION: Plasma membrane sugar-proton symporter. {ECO:0000250}. + SUBCELLULAR LOCATION: Membrane {ECO:0000250}; Multi-pass membrane + SIMILARITY: Belongs to the major facilitator superfamily. Sugar	PTHR23500
5	1826449	2026449	g276675	5	1871892	1875709	+	PLT5_ARATH	PLT5_ARATH Polyol transporter 5	GO:0005886, GO:0005351, GO:0015591, GO:0015148, GO:0005354, GO:0005355, GO:0015168, GO:0015575, GO:0015145, GO:0005365, GO:0015576, GO:0010311	GO:0005886</a>; C:plasma membrane + GO:0005351</a>; F:carbohydrate:proton symporter activity + GO:0015591</a>; F:D-ribose transmembrane transporter activity + GO:0015148</a>; F:D-xylose transmembrane transporter activity + GO:0005354</a>; F:galactose transmembrane transporter activity + GO:0005355</a>; F:glucose transmembrane transporter activity + GO:0015168</a>; F:glycerol transmembrane transpo…	ath:AT3G18830	FUNCTION: Plasma membrane broad-spectrum sugar-proton symporter. + BIOPHYSICOCHEMICAL PROPERTIES: + SUBCELLULAR LOCATION: Cell membrane {ECO:0000269|PubMed:15525644, + TISSUE SPECIFICITY: Highly expressed in roots. Expressed in vascular + INDUCTION: By wounding and insect feeding. + SIMILARITY: Belongs to the major facilitator superfamily. Sugar + SEQUENCE CAUTION:	PTHR23500
5	1826449	2026449	g276676	5	1872747	1873100	-	PLT5_ARATH	PLT5_ARATH Polyol transporter 5	GO:0005886, GO:0005351, GO:0015591, GO:0015148, GO:0005354, GO:0005355, GO:0015168, GO:0015575, GO:0015145, GO:0005365, GO:0015576, GO:0010311	GO:0005886</a>; C:plasma membrane + GO:0005351</a>; F:carbohydrate:proton symporter activity + GO:0015591</a>; F:D-ribose transmembrane transporter activity + GO:0015148</a>; F:D-xylose transmembrane transporter activity + GO:0005354</a>; F:galactose transmembrane transporter activity + GO:0005355</a>; F:glucose transmembrane transporter activity + GO:0015168</a>; F:glycerol transmembrane transpo…	ath:AT3G18830	FUNCTION: Plasma membrane broad-spectrum sugar-proton symporter. + BIOPHYSICOCHEMICAL PROPERTIES: + SUBCELLULAR LOCATION: Cell membrane {ECO:0000269|PubMed:15525644, + TISSUE SPECIFICITY: Highly expressed in roots. Expressed in vascular + INDUCTION: By wounding and insect feeding. + SIMILARITY: Belongs to the major facilitator superfamily. Sugar + SEQUENCE CAUTION:	PTHR23500
5	1826449	2026449	g276682	5	1894873	1902671	+	TILS_WOLTR	TILS_WOLTR tRNA(Ile)-lysidine synthase {ECO:0000255|HAMAP-Rule:MF_01161}	GO:0005737, GO:0005524, GO:0016879, GO:0006400	GO:0005737</a>; C:cytoplasm + GO:0005524</a>; F:ATP binding + GO:0016879</a>; F:ligase activity, forming carbon-nitrogen bonds + GO:0006400</a>; P:tRNA modification	wbm:Wbm0151	FUNCTION: Ligates lysine onto the cytidine present at position 34 of + CATALYTIC ACTIVITY: + SUBCELLULAR LOCATION: Cytoplasm {ECO:0000255|HAMAP-Rule:MF_01161}. + DOMAIN: The N-terminal region contains the highly conserved SGGXDS + SIMILARITY: Belongs to the tRNA(Ile)-lysidine synthase family.	PTHR43033
5	1826449	2026449	g276684	5	1911825	1912837	-	DYL1_RAT	DYL1_RAT Dynein light chain 1, cytoplasmic	GO:1904115, GO:0005813, GO:0005929, GO:0005737, GO:0005868, GO:0005856, GO:0005829, GO:0030286, GO:0000776, GO:0016020, GO:0005874, GO:0005739, GO:0072686, GO:0005634, GO:0030141, GO:0045505, GO:0019899, GO:0004857, GO:0042802, GO:0030235, GO:0019904, GO:0044877, GO:0097110, GO:0006915, GO:0035721, GO:0160040, GO:0044458, GO:0045019, GO:0042326, GO:0042133, GO:0006809, GO:0035774, GO:1902857, GO:…	GO:1904115</a>; C:axon cytoplasm + GO:0005813</a>; C:centrosome + GO:0005929</a>; C:cilium + GO:0005737</a>; C:cytoplasm + GO:0005868</a>; C:cytoplasmic dynein complex + GO:0005856</a>; C:cytoskeleton + GO:0005829</a>; C:cytosol + GO:0030286</a>; C:dynein complex + GO:0000776</a>; C:kinetochore + GO:0016020</a>; C:membrane + GO:0005874</a>; C:microtubule + GO:0005739</a>; C:mitochondrion + GO:007…	rno:58945	FUNCTION: Acts as one of several non-catalytic accessory components of + FUNCTION: Binds and inhibits the catalytic activity of neuronal nitric + FUNCTION: Promotes transactivation functions of ESR1 and plays a role + FUNCTION: Regulates apoptotic activities of BCL2L11 by sequestering it + SUBUNIT: Homodimer. Monomer; the monomeric form is incapable of binding + SUBUNIT: (Microbial infection) Int…	PTHR11886
5	1826449	2026449	g276685	5	1919622	1923926	+	HIBC6_ARATH	HIBC6_ARATH 3-hydroxyisobutyryl-CoA hydrolase-like protein 3, mitochondrial	GO:0005829, GO:0005739, GO:0003860, GO:0006574	GO:0005829</a>; C:cytosol + GO:0005739</a>; C:mitochondrion + GO:0003860</a>; F:3-hydroxyisobutyryl-CoA hydrolase activity + GO:0006574</a>; P:valine catabolic process	ath:AT4G13360	SUBCELLULAR LOCATION: Mitochondrion {ECO:0000305}. + SIMILARITY: Belongs to the enoyl-CoA hydratase/isomerase family. + SEQUENCE CAUTION:	PTHR43176
5	1826449	2026449	g276686	5	1923587	1926639	-	GLYT3_ARATH	GLYT3_ARATH Probable glycosyltransferase At5g03795	GO:0000139, GO:0016757, GO:0071555, GO:0006486	GO:0000139</a>; C:Golgi membrane + GO:0016757</a>; F:glycosyltransferase activity + GO:0071555</a>; P:cell wall organization + GO:0006486</a>; P:protein glycosylation	ath:AT5G03795	FUNCTION: May be involved in cell wall biosynthesis. + SUBCELLULAR LOCATION: Golgi apparatus membrane {ECO:0000250}; Single- + SIMILARITY: Belongs to the glycosyltransferase 47 family. + SEQUENCE CAUTION:	PTHR11062
5	1826449	2026449	g276687	5	1926389	1928606	+	GLYT3_ARATH	GLYT3_ARATH Probable glycosyltransferase At5g03795	GO:0000139, GO:0016757, GO:0071555, GO:0006486	GO:0000139</a>; C:Golgi membrane + GO:0016757</a>; F:glycosyltransferase activity + GO:0071555</a>; P:cell wall organization + GO:0006486</a>; P:protein glycosylation	ath:AT5G03795	FUNCTION: May be involved in cell wall biosynthesis. + SUBCELLULAR LOCATION: Golgi apparatus membrane {ECO:0000250}; Single- + SIMILARITY: Belongs to the glycosyltransferase 47 family. + SEQUENCE CAUTION:	PTHR11062
5	1826449	2026449	g276688	5	1936202	1938832	-	PLT5_ARATH	PLT5_ARATH Polyol transporter 5	GO:0005886, GO:0005351, GO:0015591, GO:0015148, GO:0005354, GO:0005355, GO:0015168, GO:0015575, GO:0015145, GO:0005365, GO:0015576, GO:0010311	GO:0005886</a>; C:plasma membrane + GO:0005351</a>; F:carbohydrate:proton symporter activity + GO:0015591</a>; F:D-ribose transmembrane transporter activity + GO:0015148</a>; F:D-xylose transmembrane transporter activity + GO:0005354</a>; F:galactose transmembrane transporter activity + GO:0005355</a>; F:glucose transmembrane transporter activity + GO:0015168</a>; F:glycerol transmembrane transpo…	ath:AT3G18830	FUNCTION: Plasma membrane broad-spectrum sugar-proton symporter. + BIOPHYSICOCHEMICAL PROPERTIES: + SUBCELLULAR LOCATION: Cell membrane {ECO:0000269|PubMed:15525644, + TISSUE SPECIFICITY: Highly expressed in roots. Expressed in vascular + INDUCTION: By wounding and insect feeding. + SIMILARITY: Belongs to the major facilitator superfamily. Sugar + SEQUENCE CAUTION:	PTHR23500
5	1826449	2026449	g276689	5	1936620	1939843	+	PLT2_ARATH	PLT2_ARATH Putative polyol transporter 2	GO:0005886, GO:0005351	GO:0005886</a>; C:plasma membrane + GO:0005351</a>; F:carbohydrate:proton symporter activity	ath:AT2G16130	FUNCTION: Plasma membrane sugar-proton symporter. {ECO:0000250}. + SUBCELLULAR LOCATION: Membrane {ECO:0000250}; Multi-pass membrane + SIMILARITY: Belongs to the major facilitator superfamily. Sugar	PTHR23500
5	1826449	2026449	g276689	5	1936620	1939843	+	PLT2_ARATH	PLT2_ARATH Putative polyol transporter 2	GO:0005886, GO:0005351	GO:0005886</a>; C:plasma membrane + GO:0005351</a>; F:carbohydrate:proton symporter activity	ath:AT2G16130	FUNCTION: Plasma membrane sugar-proton symporter. {ECO:0000250}. + SUBCELLULAR LOCATION: Membrane {ECO:0000250}; Multi-pass membrane + SIMILARITY: Belongs to the major facilitator superfamily. Sugar	PTHR23500
5	1826449	2026449	g276689	5	1936620	1939843	+	PLT2_ARATH	PLT2_ARATH Putative polyol transporter 2	GO:0005886, GO:0005351	GO:0005886</a>; C:plasma membrane + GO:0005351</a>; F:carbohydrate:proton symporter activity	ath:AT2G16130	FUNCTION: Plasma membrane sugar-proton symporter. {ECO:0000250}. + SUBCELLULAR LOCATION: Membrane {ECO:0000250}; Multi-pass membrane + SIMILARITY: Belongs to the major facilitator superfamily. Sugar	PTHR23500
5	1826449	2026449	g276690	5	1938866	1939713	-	PLT5_ARATH	PLT5_ARATH Polyol transporter 5	GO:0005886, GO:0005351, GO:0015591, GO:0015148, GO:0005354, GO:0005355, GO:0015168, GO:0015575, GO:0015145, GO:0005365, GO:0015576, GO:0010311	GO:0005886</a>; C:plasma membrane + GO:0005351</a>; F:carbohydrate:proton symporter activity + GO:0015591</a>; F:D-ribose transmembrane transporter activity + GO:0015148</a>; F:D-xylose transmembrane transporter activity + GO:0005354</a>; F:galactose transmembrane transporter activity + GO:0005355</a>; F:glucose transmembrane transporter activity + GO:0015168</a>; F:glycerol transmembrane transpo…	ath:AT3G18830	FUNCTION: Plasma membrane broad-spectrum sugar-proton symporter. + BIOPHYSICOCHEMICAL PROPERTIES: + SUBCELLULAR LOCATION: Cell membrane {ECO:0000269|PubMed:15525644, + TISSUE SPECIFICITY: Highly expressed in roots. Expressed in vascular + INDUCTION: By wounding and insect feeding. + SIMILARITY: Belongs to the major facilitator superfamily. Sugar + SEQUENCE CAUTION:	PTHR23500
5	1826449	2026449	g276694	5	1955911	1956786	+	OFP8_ARATH	OFP8_ARATH Transcription repressor OFP8	GO:0005634, GO:0045892	GO:0005634</a>; C:nucleus + GO:0045892</a>; P:negative regulation of DNA-templated transcription	ath:AT5G19650	FUNCTION: Transcriptional repressor that regulates multiple aspects of + INTERACTION: + SUBCELLULAR LOCATION: Nucleus {ECO:0000250}. + TISSUE SPECIFICITY: Expressed in roots, rosette and cauline leaves, + DISRUPTION PHENOTYPE: No visible phenotype under normal growth + MISCELLANEOUS: Plants over-expressing OFP8 show flat, thick and cyan	PTHR33057
5	1826449	2026449	g276695	5	1956300	1957903	-	OFP8_ARATH	OFP8_ARATH Transcription repressor OFP8	GO:0005634, GO:0045892	GO:0005634</a>; C:nucleus + GO:0045892</a>; P:negative regulation of DNA-templated transcription	ath:AT5G19650	FUNCTION: Transcriptional repressor that regulates multiple aspects of + INTERACTION: + SUBCELLULAR LOCATION: Nucleus {ECO:0000250}. + TISSUE SPECIFICITY: Expressed in roots, rosette and cauline leaves, + DISRUPTION PHENOTYPE: No visible phenotype under normal growth + MISCELLANEOUS: Plants over-expressing OFP8 show flat, thick and cyan	PTHR33057
5	1826449	2026449	g276697	5	1990037	1995800	-	YUC2_ARATH	YUC2_ARATH Indole-3-pyruvate monooxygenase YUCCA2	GO:0050660, GO:0103075, GO:0004497, GO:0004499, GO:0050661, GO:0009851, GO:0009723	GO:0050660</a>; F:flavin adenine dinucleotide binding + GO:0103075</a>; F:indole-3-pyruvate monooxygenase activity + GO:0004497</a>; F:monooxygenase activity + GO:0004499</a>; F:N,N-dimethylaniline monooxygenase activity + GO:0050661</a>; F:NADP binding + GO:0009851</a>; P:auxin biosynthetic process + GO:0009723</a>; P:response to ethylene	ath:AT4G13260	FUNCTION: Involved in auxin biosynthesis. Converts the indole-3-pyruvic + CATALYTIC ACTIVITY: + COFACTOR: + PATHWAY: Plant hormone metabolism; auxin biosynthesis. + INTERACTION: + TISSUE SPECIFICITY: Expressed in anthers and in the apical gynoecium. + INDUCTION: Up-regulated by glucose. Down-regulated by heat stress. + DISRUPTION PHENOTYPE: No visible phenotype, due to the redundancy with + SIMIL…	PTHR43539
5	1826449	2026449	g276698	5	1995255	1995885	+	YUC9_ARATH	YUC9_ARATH Probable indole-3-pyruvate monooxygenase YUCCA9	GO:0050660, GO:0103075, GO:0004497, GO:0004499, GO:0050661, GO:0009851, GO:0009723, GO:0009635	GO:0050660</a>; F:flavin adenine dinucleotide binding + GO:0103075</a>; F:indole-3-pyruvate monooxygenase activity + GO:0004497</a>; F:monooxygenase activity + GO:0004499</a>; F:N,N-dimethylaniline monooxygenase activity + GO:0050661</a>; F:NADP binding + GO:0009851</a>; P:auxin biosynthetic process + GO:0009723</a>; P:response to ethylene + GO:0009635</a>; P:response to herbicide	ath:AT1G04180	FUNCTION: Involved in auxin biosynthesis. Belongs to the set of + CATALYTIC ACTIVITY: + COFACTOR: + PATHWAY: Plant hormone metabolism; auxin biosynthesis. + INDUCTION: Up-regulated by drought. {ECO:0000269|PubMed:22109847}. + SIMILARITY: Belongs to the FMO family. {ECO:0000305}.	PTHR43539
5	1826449	2026449	g276698	5	1995255	1995885	+	YUC9_ARATH	YUC9_ARATH Probable indole-3-pyruvate monooxygenase YUCCA9	GO:0050660, GO:0103075, GO:0004497, GO:0004499, GO:0050661, GO:0009851, GO:0009723, GO:0009635	GO:0050660</a>; F:flavin adenine dinucleotide binding + GO:0103075</a>; F:indole-3-pyruvate monooxygenase activity + GO:0004497</a>; F:monooxygenase activity + GO:0004499</a>; F:N,N-dimethylaniline monooxygenase activity + GO:0050661</a>; F:NADP binding + GO:0009851</a>; P:auxin biosynthetic process + GO:0009723</a>; P:response to ethylene + GO:0009635</a>; P:response to herbicide	ath:AT1G04180	FUNCTION: Involved in auxin biosynthesis. Belongs to the set of + CATALYTIC ACTIVITY: + COFACTOR: + PATHWAY: Plant hormone metabolism; auxin biosynthesis. + INDUCTION: Up-regulated by drought. {ECO:0000269|PubMed:22109847}. + SIMILARITY: Belongs to the FMO family. {ECO:0000305}.	PTHR43539
5	1826449	2026449	g276702	5	2019190	2024809	+	AL2C4_ARATH	AL2C4_ARATH Aldehyde dehydrogenase family 2 member C4	GO:0005829, GO:0004029, GO:0050269, GO:0043878, GO:0009699	GO:0005829</a>; C:cytosol + GO:0004029</a>; F:aldehyde dehydrogenase (NAD+) activity + GO:0050269</a>; F:coniferyl-aldehyde dehydrogenase activity + GO:0043878</a>; F:glyceraldehyde-3-phosphate dehydrogenase (NAD+) (non-phosphorylating) activity + GO:0009699</a>; P:phenylpropanoid biosynthetic process	ath:AT3G24503	FUNCTION: Involved in ferulic acid and sinapic acid biosynthesis by + CATALYTIC ACTIVITY: + SUBUNIT: Homotetramer. {ECO:0000250}. + SUBCELLULAR LOCATION: Cytoplasm, cytosol {ECO:0000305}. + SIMILARITY: Belongs to the aldehyde dehydrogenase family.	PTHR11699
5	5694059	5894059	g277693	5	5696871	5699242	+	REC2_ARATH	REC2_ARATH Protein REDUCED CHLOROPLAST COVERAGE 2 {ECO:0000303|PubMed:26862170}	GO:0005737, GO:0005829, GO:0005634, GO:0005886, GO:0003729, GO:0007049, GO:0019750, GO:0006996	GO:0005737</a>; C:cytoplasm + GO:0005829</a>; C:cytosol + GO:0005634</a>; C:nucleus + GO:0005886</a>; C:plasma membrane + GO:0003729</a>; F:mRNA binding + GO:0007049</a>; P:cell cycle + GO:0019750</a>; P:chloroplast localization + GO:0006996</a>; P:organelle organization	ath:AT4G28080	FUNCTION: Negatively regulates meristematic tissue proliferation by + SUBCELLULAR LOCATION: Nucleus {ECO:0000250|UniProtKB:F4HS99}. + TISSUE SPECIFICITY: Expressed in the non-epidermal tissues of the true + INDUCTION: Down-regulated by sucrose. {ECO:0000269|PubMed:21185286}. + DISRUPTION PHENOTYPE: No visible phenotype (PubMed:21185286). Reduced + MISCELLANEOUS: The sucrose repression of TSS is a…	PTHR12601
5	5694059	5894059	g277694	5	5704007	5713501	+	REC2_ARATH	REC2_ARATH Protein REDUCED CHLOROPLAST COVERAGE 2 {ECO:0000303|PubMed:26862170}	GO:0005737, GO:0005829, GO:0005634, GO:0005886, GO:0003729, GO:0007049, GO:0019750, GO:0006996	GO:0005737</a>; C:cytoplasm + GO:0005829</a>; C:cytosol + GO:0005634</a>; C:nucleus + GO:0005886</a>; C:plasma membrane + GO:0003729</a>; F:mRNA binding + GO:0007049</a>; P:cell cycle + GO:0019750</a>; P:chloroplast localization + GO:0006996</a>; P:organelle organization	ath:AT4G28080	FUNCTION: Negatively regulates meristematic tissue proliferation by + SUBCELLULAR LOCATION: Nucleus {ECO:0000250|UniProtKB:F4HS99}. + TISSUE SPECIFICITY: Expressed in the non-epidermal tissues of the true + INDUCTION: Down-regulated by sucrose. {ECO:0000269|PubMed:21185286}. + DISRUPTION PHENOTYPE: No visible phenotype (PubMed:21185286). Reduced + MISCELLANEOUS: The sucrose repression of TSS is a…	PTHR12601
5	5694059	5894059	g277695	5	5707190	5707441	-	REC2_ARATH	REC2_ARATH Protein REDUCED CHLOROPLAST COVERAGE 2 {ECO:0000303|PubMed:26862170}	GO:0005737, GO:0005829, GO:0005634, GO:0005886, GO:0003729, GO:0007049, GO:0019750, GO:0006996	GO:0005737</a>; C:cytoplasm + GO:0005829</a>; C:cytosol + GO:0005634</a>; C:nucleus + GO:0005886</a>; C:plasma membrane + GO:0003729</a>; F:mRNA binding + GO:0007049</a>; P:cell cycle + GO:0019750</a>; P:chloroplast localization + GO:0006996</a>; P:organelle organization	ath:AT4G28080	FUNCTION: Negatively regulates meristematic tissue proliferation by + SUBCELLULAR LOCATION: Nucleus {ECO:0000250|UniProtKB:F4HS99}. + TISSUE SPECIFICITY: Expressed in the non-epidermal tissues of the true + INDUCTION: Down-regulated by sucrose. {ECO:0000269|PubMed:21185286}. + DISRUPTION PHENOTYPE: No visible phenotype (PubMed:21185286). Reduced + MISCELLANEOUS: The sucrose repression of TSS is a…	PTHR12601
5	5694059	5894059	g277696	5	5707884	5710589	-	REC2_ARATH	REC2_ARATH Protein REDUCED CHLOROPLAST COVERAGE 2 {ECO:0000303|PubMed:26862170}	GO:0005737, GO:0005829, GO:0005634, GO:0005886, GO:0003729, GO:0007049, GO:0019750, GO:0006996	GO:0005737</a>; C:cytoplasm + GO:0005829</a>; C:cytosol + GO:0005634</a>; C:nucleus + GO:0005886</a>; C:plasma membrane + GO:0003729</a>; F:mRNA binding + GO:0007049</a>; P:cell cycle + GO:0019750</a>; P:chloroplast localization + GO:0006996</a>; P:organelle organization	ath:AT4G28080	FUNCTION: Negatively regulates meristematic tissue proliferation by + SUBCELLULAR LOCATION: Nucleus {ECO:0000250|UniProtKB:F4HS99}. + TISSUE SPECIFICITY: Expressed in the non-epidermal tissues of the true + INDUCTION: Down-regulated by sucrose. {ECO:0000269|PubMed:21185286}. + DISRUPTION PHENOTYPE: No visible phenotype (PubMed:21185286). Reduced + MISCELLANEOUS: The sucrose repression of TSS is a…	PTHR12601
5	5694059	5894059	g277696	5	5707884	5710589	-	REC2_ARATH	REC2_ARATH Protein REDUCED CHLOROPLAST COVERAGE 2 {ECO:0000303|PubMed:26862170}	GO:0005737, GO:0005829, GO:0005634, GO:0005886, GO:0003729, GO:0007049, GO:0019750, GO:0006996	GO:0005737</a>; C:cytoplasm + GO:0005829</a>; C:cytosol + GO:0005634</a>; C:nucleus + GO:0005886</a>; C:plasma membrane + GO:0003729</a>; F:mRNA binding + GO:0007049</a>; P:cell cycle + GO:0019750</a>; P:chloroplast localization + GO:0006996</a>; P:organelle organization	ath:AT4G28080	FUNCTION: Negatively regulates meristematic tissue proliferation by + SUBCELLULAR LOCATION: Nucleus {ECO:0000250|UniProtKB:F4HS99}. + TISSUE SPECIFICITY: Expressed in the non-epidermal tissues of the true + INDUCTION: Down-regulated by sucrose. {ECO:0000269|PubMed:21185286}. + DISRUPTION PHENOTYPE: No visible phenotype (PubMed:21185286). Reduced + MISCELLANEOUS: The sucrose repression of TSS is a…	PTHR12601
5	5694059	5894059	g277696	5	5707884	5710589	-	REC2_ARATH	REC2_ARATH Protein REDUCED CHLOROPLAST COVERAGE 2 {ECO:0000303|PubMed:26862170}	GO:0005737, GO:0005829, GO:0005634, GO:0005886, GO:0003729, GO:0007049, GO:0019750, GO:0006996	GO:0005737</a>; C:cytoplasm + GO:0005829</a>; C:cytosol + GO:0005634</a>; C:nucleus + GO:0005886</a>; C:plasma membrane + GO:0003729</a>; F:mRNA binding + GO:0007049</a>; P:cell cycle + GO:0019750</a>; P:chloroplast localization + GO:0006996</a>; P:organelle organization	ath:AT4G28080	FUNCTION: Negatively regulates meristematic tissue proliferation by + SUBCELLULAR LOCATION: Nucleus {ECO:0000250|UniProtKB:F4HS99}. + TISSUE SPECIFICITY: Expressed in the non-epidermal tissues of the true + INDUCTION: Down-regulated by sucrose. {ECO:0000269|PubMed:21185286}. + DISRUPTION PHENOTYPE: No visible phenotype (PubMed:21185286). Reduced + MISCELLANEOUS: The sucrose repression of TSS is a…	PTHR12601
5	5694059	5894059	g277697	5	5711989	5713051	-	REC2_ARATH	REC2_ARATH Protein REDUCED CHLOROPLAST COVERAGE 2 {ECO:0000303|PubMed:26862170}	GO:0005737, GO:0005829, GO:0005634, GO:0005886, GO:0003729, GO:0007049, GO:0019750, GO:0006996	GO:0005737</a>; C:cytoplasm + GO:0005829</a>; C:cytosol + GO:0005634</a>; C:nucleus + GO:0005886</a>; C:plasma membrane + GO:0003729</a>; F:mRNA binding + GO:0007049</a>; P:cell cycle + GO:0019750</a>; P:chloroplast localization + GO:0006996</a>; P:organelle organization	ath:AT4G28080	FUNCTION: Negatively regulates meristematic tissue proliferation by + SUBCELLULAR LOCATION: Nucleus {ECO:0000250|UniProtKB:F4HS99}. + TISSUE SPECIFICITY: Expressed in the non-epidermal tissues of the true + INDUCTION: Down-regulated by sucrose. {ECO:0000269|PubMed:21185286}. + DISRUPTION PHENOTYPE: No visible phenotype (PubMed:21185286). Reduced + MISCELLANEOUS: The sucrose repression of TSS is a…	PTHR12601
5	5694059	5894059	g277699	5	5727825	5733308	+	ASHR3_ARATH	ASHR3_ARATH Histone-lysine N-methyltransferase ASHR3	GO:0000785, GO:0005634, GO:0046975, GO:0046872, GO:0032259, GO:0006355	GO:0000785</a>; C:chromatin + GO:0005634</a>; C:nucleus + GO:0046975</a>; F:histone H3K36 methyltransferase activity + GO:0046872</a>; F:metal ion binding + GO:0032259</a>; P:methylation + GO:0006355</a>; P:regulation of DNA-templated transcription	ath:AT4G30860	FUNCTION: Histone methyltransferase (By similarity). Involved in stamen + CATALYTIC ACTIVITY: + SUBUNIT: Interacts with AMS/bHLH21 by its SET domain and PHD finger. + INTERACTION: + SUBCELLULAR LOCATION: Nucleus {ECO:0000269|PubMed:17978851}. Chromosome + TISSUE SPECIFICITY: Expressed in roots, flowers and buds, the anther + DEVELOPMENTAL STAGE: First observed at low levels in the vasculature + S…	PTHR22884
5	5694059	5894059	g277705	5	5771985	5779452	+	Y2239_ARATH	Y2239_ARATH Probable LRR receptor-like serine/threonine-protein kinase At2g23950	GO:0016020, GO:0005524, GO:0015026, GO:0106310, GO:0004674, GO:0048653, GO:1901653, GO:0007639, GO:0006468	GO:0016020</a>; C:membrane + GO:0005524</a>; F:ATP binding + GO:0015026</a>; F:coreceptor activity + GO:0106310</a>; F:protein serine kinase activity + GO:0004674</a>; F:protein serine/threonine kinase activity + GO:0048653</a>; P:anther development + GO:1901653</a>; P:cellular response to peptide + GO:0007639</a>; P:homeostasis of number of meristem cells + GO:0006468</a>; P:protein phosphorylat…	ath:AT2G23950	CATALYTIC ACTIVITY: + CATALYTIC ACTIVITY: + INTERACTION: + SUBCELLULAR LOCATION: Membrane {ECO:0000305}; Single-pass type I + SIMILARITY: Belongs to the protein kinase superfamily. Ser/Thr protein + SEQUENCE CAUTION:	PTHR47988
5	5694059	5894059	g277705	5	5771985	5779452	+	Y2239_ARATH	Y2239_ARATH Probable LRR receptor-like serine/threonine-protein kinase At2g23950	GO:0016020, GO:0005524, GO:0015026, GO:0106310, GO:0004674, GO:0048653, GO:1901653, GO:0007639, GO:0006468	GO:0016020</a>; C:membrane + GO:0005524</a>; F:ATP binding + GO:0015026</a>; F:coreceptor activity + GO:0106310</a>; F:protein serine kinase activity + GO:0004674</a>; F:protein serine/threonine kinase activity + GO:0048653</a>; P:anther development + GO:1901653</a>; P:cellular response to peptide + GO:0007639</a>; P:homeostasis of number of meristem cells + GO:0006468</a>; P:protein phosphorylat…	ath:AT2G23950	CATALYTIC ACTIVITY: + CATALYTIC ACTIVITY: + INTERACTION: + SUBCELLULAR LOCATION: Membrane {ECO:0000305}; Single-pass type I + SIMILARITY: Belongs to the protein kinase superfamily. Ser/Thr protein + SEQUENCE CAUTION:	PTHR47988
5	5694059	5894059	g277705	5	5771985	5779452	+	Y2239_ARATH	Y2239_ARATH Probable LRR receptor-like serine/threonine-protein kinase At2g23950	GO:0016020, GO:0005524, GO:0015026, GO:0106310, GO:0004674, GO:0048653, GO:1901653, GO:0007639, GO:0006468	GO:0016020</a>; C:membrane + GO:0005524</a>; F:ATP binding + GO:0015026</a>; F:coreceptor activity + GO:0106310</a>; F:protein serine kinase activity + GO:0004674</a>; F:protein serine/threonine kinase activity + GO:0048653</a>; P:anther development + GO:1901653</a>; P:cellular response to peptide + GO:0007639</a>; P:homeostasis of number of meristem cells + GO:0006468</a>; P:protein phosphorylat…	ath:AT2G23950	CATALYTIC ACTIVITY: + CATALYTIC ACTIVITY: + INTERACTION: + SUBCELLULAR LOCATION: Membrane {ECO:0000305}; Single-pass type I + SIMILARITY: Belongs to the protein kinase superfamily. Ser/Thr protein + SEQUENCE CAUTION:	PTHR47988
5	5694059	5894059	g277709	5	5792215	5793791	+	RPI3_ARATH	RPI3_ARATH Probable ribose-5-phosphate isomerase 3, chloroplastic	GO:0009507, GO:0009941, GO:0009570, GO:0009535, GO:0005829, GO:0009579, GO:0004751, GO:0009052, GO:0019253	GO:0009507</a>; C:chloroplast + GO:0009941</a>; C:chloroplast envelope + GO:0009570</a>; C:chloroplast stroma + GO:0009535</a>; C:chloroplast thylakoid membrane + GO:0005829</a>; C:cytosol + GO:0009579</a>; C:thylakoid + GO:0004751</a>; F:ribose-5-phosphate isomerase activity + GO:0009052</a>; P:pentose-phosphate shunt, non-oxidative branch + GO:0019253</a>; P:reductive pentose-phosphate cycle	ath:AT3G04790	FUNCTION: Catalyzes the reversible conversion of ribose-5-phosphate to + CATALYTIC ACTIVITY: + PATHWAY: Carbohydrate degradation; pentose phosphate pathway; D-ribose + SUBCELLULAR LOCATION: Plastid, chloroplast {ECO:0000305}. + PTM: Phosphorylated by SRK2C. {ECO:0000269|PubMed:17404219}. + SIMILARITY: Belongs to the ribose 5-phosphate isomerase family.	PTHR43748
5	5694059	5894059	g277710	5	5794640	5798141	-	TM208_DANRE	TM208_DANRE Transmembrane protein 208	GO:0005789, GO:0005773, GO:0006914, GO:0006624	GO:0005789</a>; C:endoplasmic reticulum membrane + GO:0005773</a>; C:vacuole + GO:0006914</a>; P:autophagy + GO:0006624</a>; P:vacuolar protein processing	dre:404632	FUNCTION: May function as a negative regulator of endoplasmic + SUBCELLULAR LOCATION: Endoplasmic reticulum membrane {ECO:0000250}; + SIMILARITY: Belongs to the TMEM208 family. {ECO:0000305}.	PTHR13505
5	5694059	5894059	g277711	5	5799173	5801266	-	POLR1_ARATH	POLR1_ARATH Retrovirus-related Pol polyprotein from transposon RE1	GO:0004190, GO:0004519, GO:0046872, GO:0003676, GO:0003964, GO:0015074, GO:0006310, GO:0006508	GO:0004190</a>; F:aspartic-type endopeptidase activity + GO:0004519</a>; F:endonuclease activity + GO:0046872</a>; F:metal ion binding + GO:0003676</a>; F:nucleic acid binding + GO:0003964</a>; F:RNA-directed DNA polymerase activity + GO:0015074</a>; P:DNA integration + GO:0006310</a>; P:DNA recombination + GO:0006508</a>; P:proteolysis		CATALYTIC ACTIVITY: + SEQUENCE CAUTION:	PTHR11439
5	5694059	5894059	g277711	5	5799173	5801266	-	POLR1_ARATH	POLR1_ARATH Retrovirus-related Pol polyprotein from transposon RE1	GO:0004190, GO:0004519, GO:0046872, GO:0003676, GO:0003964, GO:0015074, GO:0006310, GO:0006508	GO:0004190</a>; F:aspartic-type endopeptidase activity + GO:0004519</a>; F:endonuclease activity + GO:0046872</a>; F:metal ion binding + GO:0003676</a>; F:nucleic acid binding + GO:0003964</a>; F:RNA-directed DNA polymerase activity + GO:0015074</a>; P:DNA integration + GO:0006310</a>; P:DNA recombination + GO:0006508</a>; P:proteolysis		CATALYTIC ACTIVITY: + SEQUENCE CAUTION:	PTHR11439
5	5694059	5894059	g277715	5	5817147	5823283	+	AFG1L_HUMAN	AFG1L_HUMAN AFG1-like ATPase {ECO:0000312|HGNC:HGNC:16411}	GO:0005737, GO:0031966, GO:0005739, GO:0005524, GO:0016887, GO:0006123, GO:0035694, GO:0007005	GO:0005737</a>; C:cytoplasm + GO:0031966</a>; C:mitochondrial membrane + GO:0005739</a>; C:mitochondrion + GO:0005524</a>; F:ATP binding + GO:0016887</a>; F:ATP hydrolysis activity + GO:0006123</a>; P:mitochondrial electron transport, cytochrome c to oxygen + GO:0035694</a>; P:mitochondrial protein catabolic process + GO:0007005</a>; P:mitochondrion organization	hsa:246269	FUNCTION: Putative mitochondrial ATPase. Plays a role in mitochondrial + SUBUNIT: Found in several complexes of 140-500 kDa. Interacts with + INTERACTION: + SUBCELLULAR LOCATION: Mitochondrion membrane + SIMILARITY: Belongs to the AFG1 ATPase family. {ECO:0000305}.	PTHR12169
5	5694059	5894059	g277717	5	5825132	5826637	-	TTC1_MOUSE	TTC1_MOUSE Tetratricopeptide repeat protein 1	GO:0005829	GO:0005829</a>; C:cytosol	mmu:66827	SUBUNIT: Interacts with the GAP domain of NF1. Interacts (via TPR	PTHR46014
5	5694059	5894059	g277720	5	5833865	5841040	-	HDDC2_DANRE	HDDC2_DANRE 5'-deoxynucleotidase HDDC2	GO:0002953, GO:0046872	GO:0002953</a>; F:5'-deoxynucleotidase activity + GO:0046872</a>; F:metal ion binding	dre:554129	FUNCTION: Catalyzes the dephosphorylation of the nucleoside 5'- + CATALYTIC ACTIVITY: + COFACTOR: + SUBUNIT: Homodimer. {ECO:0000250|UniProtKB:P53144}. + SIMILARITY: Belongs to the HDDC2 family. {ECO:0000305}. + SEQUENCE CAUTION:	PTHR11845
5	5694059	5894059	g277720	5	5833865	5841040	-	HDDC2_DANRE	HDDC2_DANRE 5'-deoxynucleotidase HDDC2	GO:0002953, GO:0046872	GO:0002953</a>; F:5'-deoxynucleotidase activity + GO:0046872</a>; F:metal ion binding	dre:554129	FUNCTION: Catalyzes the dephosphorylation of the nucleoside 5'- + CATALYTIC ACTIVITY: + COFACTOR: + SUBUNIT: Homodimer. {ECO:0000250|UniProtKB:P53144}. + SIMILARITY: Belongs to the HDDC2 family. {ECO:0000305}. + SEQUENCE CAUTION:	PTHR11845
5	5694059	5894059	g277722	5	5845727	5847049	+	GAE1_ARATH	GAE1_ARATH UDP-glucuronate 4-epimerase 1	GO:0005768, GO:0005794, GO:0032580, GO:0000138, GO:0005802, GO:0050378, GO:0005975, GO:0071456, GO:0050832, GO:0050829, GO:0033481	GO:0005768</a>; C:endosome + GO:0005794</a>; C:Golgi apparatus + GO:0032580</a>; C:Golgi cisterna membrane + GO:0000138</a>; C:Golgi trans cisterna + GO:0005802</a>; C:trans-Golgi network + GO:0050378</a>; F:UDP-glucuronate 4-epimerase activity + GO:0005975</a>; P:carbohydrate metabolic process + GO:0071456</a>; P:cellular response to hypoxia + GO:0050832</a>; P:defense response to fungus + GO:00…	ath:AT4G30440	FUNCTION: UDP-D-glucuronate 4-epimerase involved in the synthesis of + CATALYTIC ACTIVITY: + ACTIVITY REGULATION: Inhibited by UDP-Xylose. + BIOPHYSICOCHEMICAL PROPERTIES: + SUBUNIT: Homodimer. {ECO:0000250}. + SUBCELLULAR LOCATION: Golgi apparatus, Golgi stack membrane + TISSUE SPECIFICITY: In root stele, leaves, siliques, flowers, pollen + SIMILARITY: Belongs to the NAD(P)-dependent epimerase/d…	PTHR43574
5	5694059	5894059	g277723	5	5845751	5846206	-	GAE1_ARATH	GAE1_ARATH UDP-glucuronate 4-epimerase 1	GO:0005768, GO:0005794, GO:0032580, GO:0000138, GO:0005802, GO:0050378, GO:0005975, GO:0071456, GO:0050832, GO:0050829, GO:0033481	GO:0005768</a>; C:endosome + GO:0005794</a>; C:Golgi apparatus + GO:0032580</a>; C:Golgi cisterna membrane + GO:0000138</a>; C:Golgi trans cisterna + GO:0005802</a>; C:trans-Golgi network + GO:0050378</a>; F:UDP-glucuronate 4-epimerase activity + GO:0005975</a>; P:carbohydrate metabolic process + GO:0071456</a>; P:cellular response to hypoxia + GO:0050832</a>; P:defense response to fungus + GO:00…	ath:AT4G30440	FUNCTION: UDP-D-glucuronate 4-epimerase involved in the synthesis of + CATALYTIC ACTIVITY: + ACTIVITY REGULATION: Inhibited by UDP-Xylose. + BIOPHYSICOCHEMICAL PROPERTIES: + SUBUNIT: Homodimer. {ECO:0000250}. + SUBCELLULAR LOCATION: Golgi apparatus, Golgi stack membrane + TISSUE SPECIFICITY: In root stele, leaves, siliques, flowers, pollen + SIMILARITY: Belongs to the NAD(P)-dependent epimerase/d…	PTHR43574
5	5694059	5894059	g277724	5	5846342	5846506	-	GAE1_ARATH	GAE1_ARATH UDP-glucuronate 4-epimerase 1	GO:0005768, GO:0005794, GO:0032580, GO:0000138, GO:0005802, GO:0050378, GO:0005975, GO:0071456, GO:0050832, GO:0050829, GO:0033481	GO:0005768</a>; C:endosome + GO:0005794</a>; C:Golgi apparatus + GO:0032580</a>; C:Golgi cisterna membrane + GO:0000138</a>; C:Golgi trans cisterna + GO:0005802</a>; C:trans-Golgi network + GO:0050378</a>; F:UDP-glucuronate 4-epimerase activity + GO:0005975</a>; P:carbohydrate metabolic process + GO:0071456</a>; P:cellular response to hypoxia + GO:0050832</a>; P:defense response to fungus + GO:00…	ath:AT4G30440	FUNCTION: UDP-D-glucuronate 4-epimerase involved in the synthesis of + CATALYTIC ACTIVITY: + ACTIVITY REGULATION: Inhibited by UDP-Xylose. + BIOPHYSICOCHEMICAL PROPERTIES: + SUBUNIT: Homodimer. {ECO:0000250}. + SUBCELLULAR LOCATION: Golgi apparatus, Golgi stack membrane + TISSUE SPECIFICITY: In root stele, leaves, siliques, flowers, pollen + SIMILARITY: Belongs to the NAD(P)-dependent epimerase/d…	PTHR43574
5	5694059	5894059	g277727	5	5850065	5851409	-	TET15_ARATH	TET15_ARATH Tetraspanin-15	GO:0005886, GO:0009506, GO:0009734	GO:0005886</a>; C:plasma membrane + GO:0009506</a>; C:plasmodesma + GO:0009734</a>; P:auxin-activated signaling pathway	ath:AT5G57810	FUNCTION: May be involved in the regulation of cell differentiation. + SUBCELLULAR LOCATION: Membrane {ECO:0000250}; Multi-pass membrane + SIMILARITY: Belongs to the tetraspanin (TM4SF) family. {ECO:0000305}. + SEQUENCE CAUTION:	PTHR32191
5	5694059	5894059	g277728	5	5850110	5851151	+	TET15_ARATH	TET15_ARATH Tetraspanin-15	GO:0005886, GO:0009506, GO:0009734	GO:0005886</a>; C:plasma membrane + GO:0009506</a>; C:plasmodesma + GO:0009734</a>; P:auxin-activated signaling pathway	ath:AT5G57810	FUNCTION: May be involved in the regulation of cell differentiation. + SUBCELLULAR LOCATION: Membrane {ECO:0000250}; Multi-pass membrane + SIMILARITY: Belongs to the tetraspanin (TM4SF) family. {ECO:0000305}. + SEQUENCE CAUTION:	PTHR32191
5	5694059	5894059	g277731	5	5859465	5861516	+	CX6B1_ARATH	CX6B1_ARATH Cytochrome c oxidase subunit 6b-1	GO:0009535, GO:0005739, GO:0005634, GO:0045277, GO:0009579, GO:0005507	GO:0009535</a>; C:chloroplast thylakoid membrane + GO:0005739</a>; C:mitochondrion + GO:0005634</a>; C:nucleus + GO:0045277</a>; C:respiratory chain complex IV + GO:0009579</a>; C:thylakoid + GO:0005507</a>; F:copper ion binding	ath:AT1G22450	FUNCTION: This protein is one of the nuclear-coded polypeptide chains + SUBCELLULAR LOCATION: Mitochondrion {ECO:0000250}. + TISSUE SPECIFICITY: Expressed in the whole plant. + DEVELOPMENTAL STAGE: Gradually expressed after germination. + SIMILARITY: Belongs to the cytochrome c oxidase subunit 6B (TC 3.D.4.8)	PTHR46281
5	5694059	5894059	g277733	5	5868006	5869278	-	RL44_GOSHI	RL44_GOSHI Large ribosomal subunit protein eL42 {ECO:0000305}	GO:0022625, GO:0003735, GO:0006412	GO:0022625</a>; C:cytosolic large ribosomal subunit + GO:0003735</a>; F:structural constituent of ribosome + GO:0006412</a>; P:translation	ghi:107886824, ghi:107894041, ghi:107898862, ghi:107918511, ghi:107946105	SIMILARITY: Belongs to the eukaryotic ribosomal protein eL42 family.	PTHR10369
5	5694059	5894059	g277735	5	5873995	5878215	+	POLR2_ARATH	POLR2_ARATH Retrovirus-related Pol polyprotein from transposon RE2	GO:0004190, GO:0004519, GO:0046872, GO:0003676, GO:0003964, GO:0015074, GO:0006310, GO:0006508	GO:0004190</a>; F:aspartic-type endopeptidase activity + GO:0004519</a>; F:endonuclease activity + GO:0046872</a>; F:metal ion binding + GO:0003676</a>; F:nucleic acid binding + GO:0003964</a>; F:RNA-directed DNA polymerase activity + GO:0015074</a>; P:DNA integration + GO:0006310</a>; P:DNA recombination + GO:0006508</a>; P:proteolysis		CATALYTIC ACTIVITY: + SEQUENCE CAUTION:	PTHR11439
5	5694059	5894059	g277735	5	5873995	5878215	+	POLR2_ARATH	POLR2_ARATH Retrovirus-related Pol polyprotein from transposon RE2	GO:0004190, GO:0004519, GO:0046872, GO:0003676, GO:0003964, GO:0015074, GO:0006310, GO:0006508	GO:0004190</a>; F:aspartic-type endopeptidase activity + GO:0004519</a>; F:endonuclease activity + GO:0046872</a>; F:metal ion binding + GO:0003676</a>; F:nucleic acid binding + GO:0003964</a>; F:RNA-directed DNA polymerase activity + GO:0015074</a>; P:DNA integration + GO:0006310</a>; P:DNA recombination + GO:0006508</a>; P:proteolysis		CATALYTIC ACTIVITY: + SEQUENCE CAUTION:	PTHR11439
5	5694059	5894059	g277736	5	5876405	5877174	-	POLR2_ARATH	POLR2_ARATH Retrovirus-related Pol polyprotein from transposon RE2	GO:0004190, GO:0004519, GO:0046872, GO:0003676, GO:0003964, GO:0015074, GO:0006310, GO:0006508	GO:0004190</a>; F:aspartic-type endopeptidase activity + GO:0004519</a>; F:endonuclease activity + GO:0046872</a>; F:metal ion binding + GO:0003676</a>; F:nucleic acid binding + GO:0003964</a>; F:RNA-directed DNA polymerase activity + GO:0015074</a>; P:DNA integration + GO:0006310</a>; P:DNA recombination + GO:0006508</a>; P:proteolysis		CATALYTIC ACTIVITY: + SEQUENCE CAUTION:	PTHR11439
5	5694059	5894059	g277737	5	5879979	5883662	-	WTR37_ARATH	WTR37_ARATH WAT1-related protein At4g30420	GO:0005886, GO:0022857	GO:0005886</a>; C:plasma membrane + GO:0022857</a>; F:transmembrane transporter activity	ath:AT4G30420	SUBCELLULAR LOCATION: Membrane {ECO:0000250}; Multi-pass membrane + SIMILARITY: Belongs to the drug/metabolite transporter (DMT)	PTHR31218
5	10262796	10462796	g279040	5	10269809	10275060	+	Y4598_ARATH	Y4598_ARATH Uncharacterized protein At4g06598	GO:0003700	GO:0003700</a>; F:DNA-binding transcription factor activity	ath:AT4G06598	SEQUENCE CAUTION:	PTHR46835
5	10262796	10462796	g279041	5	10269876	10271271	-	Y4598_ARATH	Y4598_ARATH Uncharacterized protein At4g06598	GO:0003700	GO:0003700</a>; F:DNA-binding transcription factor activity	ath:AT4G06598	SEQUENCE CAUTION:	PTHR46835
5	10262796	10462796	g279042	5	10278031	10282582	-	NUF2_ARATH	NUF2_ARATH Kinetochore protein NUF2 homolog {ECO:0000303|PubMed:29356153}	GO:0005828, GO:0031262, GO:0000325, GO:0005886, GO:0044877, GO:0051315, GO:0051301, GO:0010342, GO:0051383, GO:0045132, GO:0000070, GO:0007052	GO:0005828</a>; C:kinetochore microtubule + GO:0031262</a>; C:Ndc80 complex + GO:0000325</a>; C:plant-type vacuole + GO:0005886</a>; C:plasma membrane + GO:0044877</a>; F:protein-containing complex binding + GO:0051315</a>; P:attachment of mitotic spindle microtubules to kinetochore + GO:0051301</a>; P:cell division + GO:0010342</a>; P:endosperm cellularization + GO:0051383</a>; P:kinetochore org…	ath:AT1G61000	FUNCTION: Acts as a component of the essential kinetochore-associated + SUBUNIT: Component of the NDC80 complex, which consists of NDC80, NUF2, + SUBCELLULAR LOCATION: Chromosome, centromere + DISRUPTION PHENOTYPE: Embryonic lethality due to division arrest before + SIMILARITY: Belongs to the NUF2 family. {ECO:0000305}. + SEQUENCE CAUTION:	PTHR21650
5	10262796	10462796	g279043	5	10282913	10283558	-	NUF2_ARATH	NUF2_ARATH Kinetochore protein NUF2 homolog {ECO:0000303|PubMed:29356153}	GO:0005828, GO:0031262, GO:0000325, GO:0005886, GO:0044877, GO:0051315, GO:0051301, GO:0010342, GO:0051383, GO:0045132, GO:0000070, GO:0007052	GO:0005828</a>; C:kinetochore microtubule + GO:0031262</a>; C:Ndc80 complex + GO:0000325</a>; C:plant-type vacuole + GO:0005886</a>; C:plasma membrane + GO:0044877</a>; F:protein-containing complex binding + GO:0051315</a>; P:attachment of mitotic spindle microtubules to kinetochore + GO:0051301</a>; P:cell division + GO:0010342</a>; P:endosperm cellularization + GO:0051383</a>; P:kinetochore org…	ath:AT1G61000	FUNCTION: Acts as a component of the essential kinetochore-associated + SUBUNIT: Component of the NDC80 complex, which consists of NDC80, NUF2, + SUBCELLULAR LOCATION: Chromosome, centromere + DISRUPTION PHENOTYPE: Embryonic lethality due to division arrest before + SIMILARITY: Belongs to the NUF2 family. {ECO:0000305}. + SEQUENCE CAUTION:	PTHR21650
5	10262796	10462796	g279050	5	10300083	10302371	+	GLUD1_ORYSJ	GLUD1_ORYSJ Glutelin type-D 1 {ECO:0000305}	GO:0000326, GO:0045735	GO:0000326</a>; C:protein storage vacuole + GO:0045735</a>; F:nutrient reservoir activity	osa:4328877	FUNCTION: Seed storage protein. {ECO:0000269|PubMed:18980953}. + SUBUNIT: Hexamer; each subunit is composed of an acidic and a basic + SUBCELLULAR LOCATION: Protein storage vacuole + DEVELOPMENTAL STAGE: Specifically expressed in starchy endosperm of + SIMILARITY: Belongs to the 11S seed storage protein (globulins) family.	PTHR31189
5	10262796	10462796	g279051	5	10301079	10303547	-	LEGB4_VICFA	LEGB4_VICFA Legumin type B	GO:0045735	GO:0045735</a>; F:nutrient reservoir activity		FUNCTION: This protein found in the seeds of many leguminous and non- + SUBUNIT: Hexamer; each subunit is composed of an acidic and a basic + SIMILARITY: Belongs to the 11S seed storage protein (globulins) family.	PTHR31189
5	10262796	10462796	g279055	5	10307151	10311458	-	POLR1_ARATH	POLR1_ARATH Retrovirus-related Pol polyprotein from transposon RE1	GO:0004190, GO:0004519, GO:0046872, GO:0003676, GO:0003964, GO:0015074, GO:0006310, GO:0006508	GO:0004190</a>; F:aspartic-type endopeptidase activity + GO:0004519</a>; F:endonuclease activity + GO:0046872</a>; F:metal ion binding + GO:0003676</a>; F:nucleic acid binding + GO:0003964</a>; F:RNA-directed DNA polymerase activity + GO:0015074</a>; P:DNA integration + GO:0006310</a>; P:DNA recombination + GO:0006508</a>; P:proteolysis		CATALYTIC ACTIVITY: + SEQUENCE CAUTION:	PTHR11439
5	10262796	10462796	g279055	5	10307151	10311458	-	POLR1_ARATH	POLR1_ARATH Retrovirus-related Pol polyprotein from transposon RE1	GO:0004190, GO:0004519, GO:0046872, GO:0003676, GO:0003964, GO:0015074, GO:0006310, GO:0006508	GO:0004190</a>; F:aspartic-type endopeptidase activity + GO:0004519</a>; F:endonuclease activity + GO:0046872</a>; F:metal ion binding + GO:0003676</a>; F:nucleic acid binding + GO:0003964</a>; F:RNA-directed DNA polymerase activity + GO:0015074</a>; P:DNA integration + GO:0006310</a>; P:DNA recombination + GO:0006508</a>; P:proteolysis		CATALYTIC ACTIVITY: + SEQUENCE CAUTION:	PTHR11439
5	10262796	10462796	g279056	5	10307274	10309059	+	POLR1_ARATH	POLR1_ARATH Retrovirus-related Pol polyprotein from transposon RE1	GO:0004190, GO:0004519, GO:0046872, GO:0003676, GO:0003964, GO:0015074, GO:0006310, GO:0006508	GO:0004190</a>; F:aspartic-type endopeptidase activity + GO:0004519</a>; F:endonuclease activity + GO:0046872</a>; F:metal ion binding + GO:0003676</a>; F:nucleic acid binding + GO:0003964</a>; F:RNA-directed DNA polymerase activity + GO:0015074</a>; P:DNA integration + GO:0006310</a>; P:DNA recombination + GO:0006508</a>; P:proteolysis		CATALYTIC ACTIVITY: + SEQUENCE CAUTION:	PTHR11439
5	10262796	10462796	g279067	5	10335491	10336522	+	AGL82_ARATH	AGL82_ARATH Agamous-like MADS-box protein AGL82 {ECO:0000305}	GO:0005634, GO:0003700, GO:0000981, GO:0046983, GO:0000978, GO:0045944, GO:0006357	GO:0005634</a>; C:nucleus + GO:0003700</a>; F:DNA-binding transcription factor activity + GO:0000981</a>; F:DNA-binding transcription factor activity, RNA polymerase II-specific + GO:0046983</a>; F:protein dimerization activity + GO:0000978</a>; F:RNA polymerase II cis-regulatory region sequence-specific DNA binding + GO:0045944</a>; P:positive regulation of transcription by RNA polymerase II + G…	ath:AT5G58890	FUNCTION: Probable transcription factor that may function in the + SUBUNIT: Interacts with MEE14/CBP1. {ECO:0000269|PubMed:26462908}. + SUBCELLULAR LOCATION: Nucleus {ECO:0000255|PROSITE-ProRule:PRU00251}.	PTHR48019
5	10262796	10462796	g279068	5	10335593	10336309	-	AGL82_ARATH	AGL82_ARATH Agamous-like MADS-box protein AGL82 {ECO:0000305}	GO:0005634, GO:0003700, GO:0000981, GO:0046983, GO:0000978, GO:0045944, GO:0006357	GO:0005634</a>; C:nucleus + GO:0003700</a>; F:DNA-binding transcription factor activity + GO:0000981</a>; F:DNA-binding transcription factor activity, RNA polymerase II-specific + GO:0046983</a>; F:protein dimerization activity + GO:0000978</a>; F:RNA polymerase II cis-regulatory region sequence-specific DNA binding + GO:0045944</a>; P:positive regulation of transcription by RNA polymerase II + G…	ath:AT5G58890	FUNCTION: Probable transcription factor that may function in the + SUBUNIT: Interacts with MEE14/CBP1. {ECO:0000269|PubMed:26462908}. + SUBCELLULAR LOCATION: Nucleus {ECO:0000255|PROSITE-ProRule:PRU00251}.	PTHR48019
5	10262796	10462796	g279069	5	10340878	10341258	+	AGL82_ARATH	AGL82_ARATH Agamous-like MADS-box protein AGL82 {ECO:0000305}	GO:0005634, GO:0003700, GO:0000981, GO:0046983, GO:0000978, GO:0045944, GO:0006357	GO:0005634</a>; C:nucleus + GO:0003700</a>; F:DNA-binding transcription factor activity + GO:0000981</a>; F:DNA-binding transcription factor activity, RNA polymerase II-specific + GO:0046983</a>; F:protein dimerization activity + GO:0000978</a>; F:RNA polymerase II cis-regulatory region sequence-specific DNA binding + GO:0045944</a>; P:positive regulation of transcription by RNA polymerase II + G…	ath:AT5G58890	FUNCTION: Probable transcription factor that may function in the + SUBUNIT: Interacts with MEE14/CBP1. {ECO:0000269|PubMed:26462908}. + SUBCELLULAR LOCATION: Nucleus {ECO:0000255|PROSITE-ProRule:PRU00251}.	PTHR48019
5	10262796	10462796	g279073	5	10344490	10345563	+	POLX_TOBAC	POLX_TOBAC Retrovirus-related Pol polyprotein from transposon TNT 1-94	GO:0004190, GO:0004519, GO:0003676, GO:0003964, GO:0008270, GO:0015074, GO:0006508	GO:0004190</a>; F:aspartic-type endopeptidase activity + GO:0004519</a>; F:endonuclease activity + GO:0003676</a>; F:nucleic acid binding + GO:0003964</a>; F:RNA-directed DNA polymerase activity + GO:0008270</a>; F:zinc ion binding + GO:0015074</a>; P:DNA integration + GO:0006508</a>; P:proteolysis		CATALYTIC ACTIVITY:	PTHR11439
5	10262796	10462796	g279074	5	10345626	10349184	+	POLX_TOBAC	POLX_TOBAC Retrovirus-related Pol polyprotein from transposon TNT 1-94	GO:0004190, GO:0004519, GO:0003676, GO:0003964, GO:0008270, GO:0015074, GO:0006508	GO:0004190</a>; F:aspartic-type endopeptidase activity + GO:0004519</a>; F:endonuclease activity + GO:0003676</a>; F:nucleic acid binding + GO:0003964</a>; F:RNA-directed DNA polymerase activity + GO:0008270</a>; F:zinc ion binding + GO:0015074</a>; P:DNA integration + GO:0006508</a>; P:proteolysis		CATALYTIC ACTIVITY:	PTHR11439
5	10262796	10462796	g279075	5	10354057	10355649	+	AGL82_ARATH	AGL82_ARATH Agamous-like MADS-box protein AGL82 {ECO:0000305}	GO:0005634, GO:0003700, GO:0000981, GO:0046983, GO:0000978, GO:0045944, GO:0006357	GO:0005634</a>; C:nucleus + GO:0003700</a>; F:DNA-binding transcription factor activity + GO:0000981</a>; F:DNA-binding transcription factor activity, RNA polymerase II-specific + GO:0046983</a>; F:protein dimerization activity + GO:0000978</a>; F:RNA polymerase II cis-regulatory region sequence-specific DNA binding + GO:0045944</a>; P:positive regulation of transcription by RNA polymerase II + G…	ath:AT5G58890	FUNCTION: Probable transcription factor that may function in the + SUBUNIT: Interacts with MEE14/CBP1. {ECO:0000269|PubMed:26462908}. + SUBCELLULAR LOCATION: Nucleus {ECO:0000255|PROSITE-ProRule:PRU00251}.	PTHR48019
5	10262796	10462796	g279077	5	10356078	10357632	+	3HID3_ARATH	3HID3_ARATH Probable 3-hydroxyisobutyrate dehydrogenase-like 3, mitochondrial	GO:0005739, GO:0008442, GO:0051287, GO:0050661, GO:0006574	GO:0005739</a>; C:mitochondrion + GO:0008442</a>; F:3-hydroxyisobutyrate dehydrogenase activity + GO:0051287</a>; F:NAD binding + GO:0050661</a>; F:NADP binding + GO:0006574</a>; P:valine catabolic process	ath:AT1G71180	CATALYTIC ACTIVITY: + PATHWAY: Amino-acid degradation; L-valine degradation. + SUBCELLULAR LOCATION: Mitochondrion {ECO:0000250}. + SIMILARITY: Belongs to the HIBADH-related family. 3-hydroxyisobutyrate + SEQUENCE CAUTION:	PTHR43060
5	10262796	10462796	g279078	5	10357269	10358189	-	3HID3_ARATH	3HID3_ARATH Probable 3-hydroxyisobutyrate dehydrogenase-like 3, mitochondrial	GO:0005739, GO:0008442, GO:0051287, GO:0050661, GO:0006574	GO:0005739</a>; C:mitochondrion + GO:0008442</a>; F:3-hydroxyisobutyrate dehydrogenase activity + GO:0051287</a>; F:NAD binding + GO:0050661</a>; F:NADP binding + GO:0006574</a>; P:valine catabolic process	ath:AT1G71180	CATALYTIC ACTIVITY: + PATHWAY: Amino-acid degradation; L-valine degradation. + SUBCELLULAR LOCATION: Mitochondrion {ECO:0000250}. + SIMILARITY: Belongs to the HIBADH-related family. 3-hydroxyisobutyrate + SEQUENCE CAUTION:	PTHR43060
5	10262796	10462796	g279079	5	10357879	10358373	+	3HID3_ARATH	3HID3_ARATH Probable 3-hydroxyisobutyrate dehydrogenase-like 3, mitochondrial	GO:0005739, GO:0008442, GO:0051287, GO:0050661, GO:0006574	GO:0005739</a>; C:mitochondrion + GO:0008442</a>; F:3-hydroxyisobutyrate dehydrogenase activity + GO:0051287</a>; F:NAD binding + GO:0050661</a>; F:NADP binding + GO:0006574</a>; P:valine catabolic process	ath:AT1G71180	CATALYTIC ACTIVITY: + PATHWAY: Amino-acid degradation; L-valine degradation. + SUBCELLULAR LOCATION: Mitochondrion {ECO:0000250}. + SIMILARITY: Belongs to the HIBADH-related family. 3-hydroxyisobutyrate + SEQUENCE CAUTION:	PTHR43060
5	10262796	10462796	g279082	5	10360215	10364470	-	PPR31_ARATH	PPR31_ARATH Pentatricopeptide repeat-containing protein At1g10910, chloroplastic	GO:0009507, GO:0005737, GO:0003729, GO:0009658, GO:1900865, GO:0006397	GO:0009507</a>; C:chloroplast + GO:0005737</a>; C:cytoplasm + GO:0003729</a>; F:mRNA binding + GO:0009658</a>; P:chloroplast organization + GO:1900865</a>; P:chloroplast RNA modification + GO:0006397</a>; P:mRNA processing	ath:AT1G10910	SUBCELLULAR LOCATION: Plastid, chloroplast {ECO:0000305}. + SIMILARITY: Belongs to the PPR family. P subfamily. {ECO:0000305}. + SEQUENCE CAUTION: + WEB RESOURCE: Name=Pentatricopeptide repeat proteins;	PTHR46128
[truncated: 1,380 more rows]

## Sheet: Table S4
Table S4. Annotated gene list from transcriptional analysis associated with oil content and fatty acid composition at 14 days after flowering
gene_id	transcript_id	sprot_Top_BLASTX_hit	prot_id	prot_coords	sprot_Top_BLASTP_hit	Pfam	SignalP	TmHMM	eggnog	Kegg	gene_ontology_blast	gene_ontology_pfam	transcript	peptide
[truncated: 6,521 more rows]

## Sheet: Table S5
Table S5. Differentially expressed low-oleic genes indicated by Log (fold change) (Log FC ) in expression level of low oleic line at 14 days after flowering
genes	logFC	logCPM	F	PValue	FDR
[truncated: 6,521 more rows]

## Sheet: Table S6
Table S6. Selected 206 differentially expressed genes (DEGs) related to biological processes involved in oil biosynthesis in Safflower
[truncated: 232 more rows]

[truncated: 1 more sheets: Table S7]
